# Supplementary material for: A macrophage-based screen identifies antibacterial compounds selective for intracellular Salmonella Typhimurium
Source: Nat Commun. 2019 Jan 14;10:197. doi: 10.1038/s41467-018-08190-x (PMC6331611; doi:10.1038/s41467-018-08190-x)
Supplement: Supplementary file 4 — Supplementary Data 1 [file 41467_2018_8190_MOESM4_ESM.xlsx]

## Sheet: Sheet1
Gene	R1	R2	R3
STM14_0119	0.942535	0.910363	0.941582
pefD	0.89132	0.809083	0.882139
fimZ	1.142	0.970209	1.01886
stiC	0.950622	0.799876	0.864306
pipB	1.05395	0.840158	0.909483
ybdO	1.0854	1.02085	1.16509
STM14_1978	1.03149	0.937984	0.901161
orfX	0.884132	0.849365	0.790596
gogB	0.902102	0.942588	0.842906
osmE	0.991054	0.927626	0.797729
STM14_3767	1.04227	1.01049	0.935638
sseG	0.945231	0.910363	0.803674
STM14_0050	1.01981	0.9587	0.947527
sopE2	0.976678	0.876986	0.822696
STM14_0319	1.03598	1.04041	0.964171
yegT	0.812251	0.929928	0.768008
ybeJ	1.06653	0.941437	0.819129
cysA	0.00808657	0.0046036	0.0071332
STM14_2631	0.994648	0.97136	0.851228
sipB	1.04676	0.94604	0.802485
STM14_3438	1.09798	1.01625	0.873817
STM14_4253	0.997344	0.935682	0.809618
STM14_4273	1.08091	1.02315	0.918994
STM14_4996	0.858075	0.974813	0.747797
pefI	0.827526	0.797574	0.907105
ydiL	1.03059	0.917268	0.936827
traQ	0.918275	0.781462	0.808429
STM14_1971	1.10067	0.987473	1.07592
bcfF	1.06024	0.832101	0.886894
STM14_2307	0.972186	0.921872	0.947527
stiA	0.845496	0.824045	0.703809
yegV	1.04586	1.02085	0.80724
safA	0.991054	0.91957	0.808429
STM14_2759	1.00094	0.99668	0.769197
STM14_0399	1.00274	0.956399	0.666954
STM14_3155	0.91558	0.896552	0.714509
fimA	0.890422	0.81829	0.674087
sitA	0.949723	1.03466	0.757308
STM14_3788	0.943433	0.833252	0.710942
STM14_0979	0.979374	1.0243	0.762063
lpfD	1.05036	0.988624	0.763252
STM14_1138	1.06653	0.897703	0.783463
STM14_4563	1.11774	1.01509	0.851228
csgG	1.09888	1.12098	0.875006
STM14_5055	1.0234	1.12328	0.865495
STM14_1517	1.06563	1.0266	0.829829
STM14_5442	1.04407	1.0174	0.892839
STM14_0321	0.973983	1.00474	1.1211
pefC	0.923666	0.852817	1.01173
STM14_0669	0.991953	0.900004	1.12467
STM14_0326	0.869756	0.867779	0.989137
sopB	1.03868	1.06343	1.22215
dpiA	0.871553	0.933381	1.08662
STM14_2050	0.946129	1.03926	1.07117
pipD	0.862568	0.942588	0.914238
STM14_3328	1.03059	1.02545	1.00578
yncB	0.907493	0.952946	0.96536
STM14_0051	1.00723	1.04041	0.942771
cheM	0.986562	1.01164	0.952282
STM14_0327	1.01981	0.985171	0.89165
yegU	0.911986	0.940286	0.858362
STM14_0484	1.0234	0.974813	0.911861
fljA	0.877842	0.952946	0.863117
STM14_2632	1.05215	1.08875	0.983193
invJ	1.04227	1.05423	0.976059
STM14_3667	0.979374	1.15435	1.05928
lpfC	1.04856	1.0876	0.986759
STM14_4274	1.14919	1.24297	1.24474
yjbC	0.889523	0.955248	0.966548
orf6	0.849989	0.880439	0.968926
orf245	0.907493	0.924173	1.04977
STM14_0016	0.908392	0.836705	1.02599
STM14_1977	0.979374	0.943739	1.12705
bcfG	0.976678	0.862025	1.04026
yebB	0.95152	0.931079	1.14012
stfA	0.842801	0.933381	0.884517
stcD	0.841902	1.00013	0.972493
sinR	0.758341	0.943739	0.872628
STM14_2760	0.907493	1.0243	1.09613
STM14_0401	0.923666	0.937984	0.844095
STM14_3169	0.88503	1.03006	0.990326
fimI	0.83112	1.04041	0.998648
ygbJ	0.929057	1.06458	0.971304
entD	0.938042	1.04617	0.934449
STM14_3799	0.908392	1.04847	0.982004
ybiK	0.918275	1.05307	0.96536
lpfB	0.934448	0.949493	0.867873
gtgA	0.964099	1.12788	1.06998
STM14_4573	1.01531	1.05192	0.930882
csgE	0.663997	0.803329	0.753741
STM14_5191	1.06473	1.17162	1.04382
bglJ	1.03778	1.04732	1.05571
STM14_0325	1.11864	0.995529	0.987948
spvD	1.01981	0.891948	0.888083
STM14_0838	1.13032	0.948342	1.0783
STM14_0334	0.984765	0.887345	0.968926
STM14_1293	1.17884	0.966757	1.0248
phoL	1.05215	0.954097	0.884517
yciG	1.06563	0.978266	0.852417
STM14_1290	0.971287	0.947191	0.725209
STM14_3329	0.961404	0.908061	0.77633
ydiV	1.0261	1.20269	1.10565
STM14_4086	1.07821	1.09336	0.797729
sifB	0.395344	0.462662	0.501702
STM14_0060	1.03778	1.08875	0.909483
STM14_2359	1.05485	1.03811	0.759686
STM14_0328	0.999141	1.02545	0.903539
rtn	1.08001	1.01625	0.811996
STM14_0485	1.07462	1.07034	0.852417
pipB2	1.00274	0.91957	0.74423
STM14_2633	1.11505	1.04732	0.834584
STM14_3514	1.19591	1.02775	0.867873
STM14_3936	1.16806	1.08415	0.928505
yiaJ	1.12673	1.02775	0.696676
STM14_4275	1.10067	1.06804	0.778708
dcuR	0.937144	0.912664	0.726397
orf5	0.937144	0.865477	0.87025
orf408	1.04496	0.918419	0.942771
STM14_0019	1.05485	0.845912	0.896405
STM14_1980	1.01711	0.898854	0.890461
bcfH	1.04137	0.925324	0.901161
STM14_2357	1.01172	0.942588	0.998648
stfC	0.958708	0.888495	0.841717
stcC	0.945231	1.05192	0.929694
crl	1.05844	1.11407	1.07711
STM14_2765	0.970389	1.01625	0.806051
STM14_0402	0.960505	1.19348	0.997459
rseA	0.910189	1.00128	0.775141
fimC	0.902102	1.07379	0.700242
ygdB	0.991953	1.08645	0.895216
STM14_0709	1.05485	1.0899	0.947527
yqjB	1.10876	1.21765	1.08306
lpfA	0.93355	0.967908	0.890461
sodC_1	1.04317	1.3431	1.13418
yigF	1.08091	1.06573	0.924938
csgD	1.15368	1.11292	0.960604
ecnR	1.07192	1.17162	1.08306
STM14_1578	1.07102	1.06804	0.876195
stjC	1.07731	1.04732	0.946338
STM14_0341	1.07282	0.972511	0.929694
spvB	0.976678	0.790669	0.813185
STM14_0843	1.06833	0.853968	0.826262
STM14_0335	1.11145	0.947191	0.840529
STM14_1486	1.04946	0.880439	0.719264
STM14_0839	0.982968	0.862025	0.737097
yciF	1.10067	1.05998	0.908294
STM14_3431	1.13122	1.01049	0.879761
ssaB	0.557075	0.61343	0.470791
yhjB	1.17615	1.20384	0.96536
STM14_1944	1.05754	1.1463	1.0141
STM14_0313	1.14739	1.06804	0.845284
fliH	0.954216	1.01855	0.791785
STM14_0329	1.07641	1.0807	0.932071
STM14_2766	1.05036	1.04157	0.800107
yfdH	1.07462	1.02545	0.848851
avrA	0.959607	0.99668	0.745419
STM14_2751	1.14021	1.12213	0.942771
sopD	1.18244	1.07839	0.838151
agaR	1.22736	1.1532	0.888083
STM14_4439	1.10606	1.09911	0.790596
STM14_4404	1.15099	1.12098	0.869061
STM14_5307	0.925463	0.931079	0.773952
pefA	0.992851	0.898854	0.85955
orf319	0.955114	0.77916	0.710942
STM14_0025	0.877842	0.66407	0.697865
STM14_1981	1.08809	0.920721	0.798918
STM14_0038	1.05125	0.882741	0.836962
fliT	0.943433	0.886194	0.781085
stfD	0.946129	0.987473	0.853606
stcB	0.949723	0.957549	0.771574
STM14_0391	1.05934	1.01509	0.964171
STM14_0517	0.946129	1.12558	0.971304
STM14_3311	1.07731	1.07379	1.01173
fimD	0.858075	1.02891	0.785841
stdC	1.02699	1.1532	0.95466
ybeF	0.79518	0.769953	0.546879
STM14_1003	1.00633	1.04962	0.854795
mtlR	1.01172	1.02085	0.784652
STM14_1196	1.1429	1.10832	0.962982
STM14_4874	1.10067	1.11752	0.90235
csgA	1.11505	1.17507	0.94396
STM14_5324	1.15189	1.13364	0.83934
astE	1.27408	1.12443	0.884517
STM14_5494	1.02969	1.19003	1.19243
STM14_0398	1.02699	0.967908	1.10089
traX	0.960505	0.815989	0.869061
STM14_0389	0.982069	0.835554	1.07117
envF	1.09977	0.997831	1.0248
slrP	1.04496	0.943739	0.899972
STM14_2159	1.05036	1.00013	0.993892
csgB	0.956013	1.0174	0.939205
sipC	1.05844	1.04157	0.959415
STM14_1694	1.00992	1.15435	1.01529
yiaM	1.06743	1.05653	0.923749
STM14_1945	0.992851	0.923022	0.953471
STM14_0314	1.01442	0.829799	0.915427
fliM	0.911986	0.981718	0.89165
STM14_0330	1.03418	1.09796	0.927316
sspH2	0.95781	0.990926	0.979626
orgC	0.929956	0.926475	0.809618
yfbK	1.23545	1.18198	1.10683
STM14_3769	1.0836	1.09451	1.00103
gatY_1	1.19771	1.17622	1.09019
torR	1.16536	1.19118	1.03669
STM14_4450	1.21388	1.09911	1.04977
valS	1.01352	1.13249	1.05096
pefB	0.484296	0.478775	0.515968
STM14_1856	0.997344	0.89425	1.02718
bcfB	0.963201	0.917268	1.0676
ynaI	1.01531	0.962153	1.05334
STM14_0043	0.875147	0.803329	0.93326
STM14_2491	0.985663	0.94604	1.02956
stfE	0.936245	0.985171	1.00221
stcA	0.974881	1.02891	0.998648
stbE	0.941636	0.993227	1.00935
STM14_2807	0.981171	1.05538	1.02361
STM14_0518	0.903899	1.05307	0.92256
STM14_3320	0.949723	1.06689	0.992703
fimF	1.07551	1.06113	1.05334
stdB	0.978475	1.08875	1.08068
STM14_0885	0.93355	1.11062	1.02956
nanA	0.964099	1.00589	0.958226
STM14_1005	1.00633	1.12213	1.05928
STM14_1197	1.11145	1.12903	1.0997
STM14_4892	1.12044	1.2729	1.21145
csgC	1.06024	1.1532	1.04026
STM14_5350	1.07731	1.15781	1.04739
STM14_1614	1.1465	1.10026	1.13418
sthE	1.04047	1.17047	1.21027
STM14_0404	0.907493	0.969058	1.20551
bcfA	0.79518	0.792971	1.14488
STM14_0889	1.03598	0.812536	1.15558
stbB	0.918275	0.855119	1.20194
sseE	1.01891	0.982869	1.22215
yliB	0.854481	0.833252	1.11872
yegE	0.754747	0.859723	0.959415
mdoH	0.54809	0.656013	0.771574
pphB	0.904798	1.05192	1.15201
sseC	0.814947	0.936833	1.03075
STM14_5118	0.99375	0.959851	1.08068
sseJ	0.87335	1.0243	1.11397
STM14_0316	0.896711	0.989775	1.0997
sopA	0.904798	1.03811	1.02243
safB	0.832917	0.924173	0.986759
glpB	0.923666	0.9587	1.12467
STM14_0759	0.908392	0.931079	1.07474
sptP	0.865263	0.904608	1.07711
STM14_2926	0.928159	0.997831	1.05334
yqjC	0.886827	0.964455	1.09851
recF	0.960505	1.06343	1.09138
STM14_4655	0.979374	0.91957	1.12942
STM14_5387	0.735878	0.924173	1.09376
spvR	0.820338	0.870081	1.14488
pqaA	0.902102	0.925324	1.28041
bcfC	0.892219	0.790669	1.16509
STM14_2014	0.991054	0.806781	1.19719
fixB	0.916478	0.86893	1.18768
stfF	0.717009	0.815989	1.03312
STM14_2684	0.850887	0.913815	1.0997
stbD	0.874248	0.947191	1.0997
STM14_2841	0.83741	1.06689	1.11159
STM14_0585	0.876045	0.875836	1.10921
iroC	0.868857	1.03236	1.06166
fimY	0.911087	1.08875	1.09019
stdA	0.858974	0.97136	1.08425
STM14_0886	0.862568	0.972511	1.08425
STM14_4049	0.854481	0.914966	1.03431
STM14_1007	0.947926	1.0266	1.1211
STM14_4550	0.876045	0.910363	0.995081
STM14_1287	0.924565	1.07264	1.15914
ydeW	0.965896	1.01279	1.12467
pagD	0.998242	1.12328	1.2388
yjgN	0.989257	1.1463	1.25544
ydiP	0.968592	1.083	1.19006
sthD	0.848192	1.12903	1.32321
ybbV	1.10696	1.03006	1.20789
STM14_0196	1.03508	0.882741	1.17341
STM14_1001	1.14111	0.975964	1.1318
phnR	0.992851	0.871232	1.06285
STM14_1912	1.17345	0.951795	1.13893
STM14_1098	1.00633	0.933381	1.0569
STM14_2771	0.966795	0.918419	0.935638
flgE	0.783499	0.935682	0.888083
STM14_3655	1.02789	1.07379	1.09613
sseD	0.911986	1.00359	1.06522
yjcC	1.08809	1.04157	1.10565
STM14_1982	0.977577	1.05077	1.05809
STM14_0317	1.03328	1.05538	0.951093
asmA	0.972186	1.00474	0.903539
safC	1.0234	1.00474	1.01529
arnT	0.982968	1.02775	1.08187
STM14_0760	1.09079	1.06804	1.10802
sipA	0.96949	0.997831	0.964171
sspA	0.705329	0.606525	0.5873
yigP	1.06653	1.00013	1.02718
STM14_4745	1.07551	1.00474	1.07236
stjB	0.992851	1.09105	1.14488
parB	0.89761	0.91957	1.1104
hdeB	0.989257	0.842459	1.16984
bcfD	1.03239	0.910363	1.14131
STM14_2018	0.992851	0.902306	1.13061
hofB	0.961404	0.929928	1.18768
wcaB	0.979374	0.925324	1.13893
stfG	0.844598	0.865477	1.05809
STM14_2711	1.09618	1.0807	1.17103
stbC	0.98746	1.01279	1.09495
pdxK	0.962302	1.07149	1.10089
gip	0.978475	1.0174	1.14607
iroN	1.03598	1.12558	1.18768
STM14_0643	0.916478	0.929928	1.07117
STM14_3768	1.00274	1.02315	1.089
ybhM	1.09798	1.20499	1.16866
STM14_4332	0.95152	0.883892	0.899972
STM14_1008	0.994648	1.06228	1.1104
STM14_4556	0.956013	0.977115	0.993892
STM14_1294	0.968592	1.06573	1.07355
yneB	1.00004	0.99668	1.05215
pagC	1.08899	1.16701	1.22572
STM14_5386	1.01711	1.04272	1.03431
aroD	1.07641	1.19809	1.3137
sthB	0.953317	1.11062	1.17698
allP	1.03957	0.865477	1.12942
stiH	0.941636	0.675579	1.01173
STM14_1198	1.13751	0.927626	1.09495
fimH	1.0854	0.887345	1.15201
STM14_1970	1.15997	0.997831	1.17222
sseI	1.02071	0.761896	1.20551
STM14_2808	1.16626	1.17162	1.24831
sifA	0.983866	0.952946	1.11635
STM14_3660	1.13392	1.19809	1.09495
sseF	0.998242	0.979417	1.13893
pspF	1.02969	1.03811	1.16866
STM14_0318	1.1429	1.05883	1.10208
STM14_2636	1.0261	1.02891	1.11991
safD	0.95781	1.01394	1.15677
yfeR	1.06204	1.01509	1.10446
STM14_1877	1.2031	1.1555	1.29468
sipD	1.06383	1.05538	1.18768
STM14_3285	1.16716	1.08185	1.11872
STM14_4225	1.142	1.08645	1.16628
bigA	1.22736	1.17967	1.21859
tatC	1.06204	1.11522	0.888083
STM14_5516	0.953317	0.929928	1.1211
traA	0.882335	0.705502	1.02361
STM14_1960	0.937144	1.00934	1.11635
bcfE	0.940738	0.969058	1.11991
STM14_2258	1.04766	1.09451	1.25782
stiB	0.968592	0.962153	1.14963
wzc	0.974881	1.02775	1.23999
STM14_0332	0.980272	1.06343	1.24237
oafA	1.0225	1.11868	1.21621
stbA	0.985663	1.11522	1.24237
ptsJ	1.00992	1.05768	1.20432
glxR	1.01621	1.08415	1.2174
ygaU	1.12044	1.30052	1.41951
fimW	1.03868	1.10141	1.3137
STM14_3770	1.06922	1.21765	1.33629
STM14_0939	1.15009	1.31663	1.41356
lpfE	1.13482	1.29591	1.38027
STM14_1009	1.11954	1.30397	1.36839
gatY_2	1.07551	1.18658	1.26139
STM14_1295	1.10696	1.28095	1.26495
STM14_5054	1.05844	1.16816	1.28635
STM14_1513	1.13392	1.30512	1.27446
hsdS	1.04856	1.19579	1.18292
sthA	1.23814	1.31433	1.32083
STM14_0022	1.05263	1.04119	1.07347
STM14_1498	0.991846	1.11669	1.02847
STM14_0098	0.872207	0.944285	0.831776
STM14_1529	0.920448	1.08063	1.0619
STM14_0240	0.90887	1.00288	1.08889
ydiD	0.922378	0.947666	0.921767
STM14_0345	0.96869	0.911607	0.962906
STM14_1778	0.929132	0.902592	0.800922
STM14_0386	0.972549	0.898085	0.811206
STM14_1850	0.960006	0.939778	0.893484
STM14_0425	0.929132	0.901466	0.915339
sfbA	0.920448	0.939778	0.83049
srfB	0.813352	0.801177	0.74307
STM14_0668	1.00632	0.948792	0.897341
STM14_1998	0.939745	0.946539	0.843346
STM14_0834	0.913695	0.904846	0.890913
pagO	0.960006	1.06148	0.924338
STM14_1168	0.898257	0.866534	0.845917
araH	0.986057	0.946539	0.836918
STM14_1296	1.03044	1.06824	0.996331
STM2010	0.0212263	0.033805	0.0257118
STM14_4252	0.814317	0.904846	0.673648
STM14_4458	0.914659	0.930763	0.809921
STM14_2692	0.948428	1.11331	0.920481
rfaP	0.79888	0.816953	0.721215
pmrD	0.819141	0.77188	0.708359
STM14_4562	0.316464	0.368474	0.485952
STM14_2907	1.08061	0.938651	0.802207
STM14_4640	0.988951	0.919495	0.753355
STM14_3055	0.868347	0.853012	0.750784
yigG	0.944569	1.04683	0.968048
STM14_3130	1.10763	0.913861	0.81892
STM14_4880	0.877996	0.819207	0.695503
STM14_3201	0.987986	0.916114	0.863915
STM14_4930	1.09122	0.929636	0.777781
STM2763	1.07868	0.969075	0.794494
STM14_5065	0.860629	0.851885	0.649222
STM14_3401	1.13464	1.13923	0.884485
STM14_5185	1.08736	1.11782	0.870343
STM14_3766	1.03333	1.07387	0.852345
STM14_5308	1.08447	1.10768	0.843346
STM14_3960	1.09894	1.23275	0.952621
yeeN	1.03816	1.11218	1.03361
STM14_0037	0.93878	1.05922	1.19174
STM14_1504	0.754497	1.0164	1.03361
STM14_0099	0.926237	0.960061	0.942336
STM14_1530	0.954217	1.07387	1.08504
STM14_0252	0.93878	1.07049	1.1956
ydiO	1.06421	1.18092	1.24959
STM14_0348	0.750638	0.705397	0.784209
STM14_1803	0.907906	0.84287	0.876771
STM14_1854	1.08158	1.02767	1.06575
foxA	1.0507	0.993866	1.07347
STM14_1874	1.11534	0.961188	1.15446
sfbB	1.04202	0.936397	0.942336
srfC	0.823965	0.88907	0.876771
fepE	0.991846	0.943158	0.921767
STM14_2013	0.9986	0.8609	0.85106
STM14_0836	0.931061	0.884563	0.626082
STM14_2111	0.932026	0.983724	0.871629
STM14_2262	1.10763	1.20008	1.32158
STM14_1179	0.919484	0.964568	0.88577
STM14_2366	1.00632	1.00513	0.92948
ymdA	0.984127	1.07838	1.09661
STM14_2496	1.01018	1.0457	1.0079
STM14_4331	0.845192	0.996119	1.02976
rfbD	0.263399	0.340303	0.402389
rfaL	0.247961	0.265932	0.348394
STM14_2728	0.901152	0.996119	0.989903
rfaG	0.189107	0.333542	0.245547
STM14_2872	0.906941	0.895831	0.844632
STM14_4572	0.967725	0.898085	1.00147
STM14_2922	1.00728	1.02429	1.13517
STM14_4641	0.848086	0.847378	0.956478
STM14_3068	1.11631	1.13247	1.30616
STM14_4772	0.905976	0.866534	0.916625
yfhG	0.971584	0.866534	0.888342
STM14_4889	0.99667	1.07612	1.12618
STM14_3203	1.015	1.03781	1.15446
STM14_4932	0.939745	0.938651	0.942336
STM14_3331	0.96676	0.916114	0.96162
STM14_5069	0.831684	0.883436	0.870343
STM14_5187	0.91273	1.04119	0.984761
STM14_3776	0.948428	0.992739	0.898626
STM14_5313	0.945534	1.04119	0.96162
STM14_4042	1.03816	1.05922	1.00147
STM14_5404	0.920448	0.967949	0.962906
STM14_0039	0.948428	1.05133	0.983475
pliC	0.858699	0.969075	0.8742
STM14_0100	0.975444	0.933017	0.833061
STM14_1531	0.837473	0.895831	0.7315
STM14_0315	1.02272	1.00739	0.896055
aroE_1	1.00053	1.05697	0.920481
STM0296	1.05842	1.01528	1.10046
STM14_1804	1.09798	1.00288	1.03876
STM14_0405	1.02079	0.985978	0.892198
STM14_1855	1.12403	0.998373	0.975762
yahO	1.09219	0.983724	0.784209
STM14_1879	1.14815	0.991612	0.908911
STM14_0610	1.13754	0.991612	0.849774
ydcX	1.09315	0.980344	0.939765
STM14_0711	1.0835	0.947666	0.779067
STM14_2017	0.740025	0.752724	0.820205
STM14_0841	0.974479	0.97809	0.880628
STM14_2127	1.16166	0.990485	0.808635
pagK	1.12403	1.14261	0.905054
STM14_1180	1.1935	1.13134	0.833061
fliB	1.14622	1.17641	0.930766
STM14_1326	1.05263	0.967949	0.788066
phsA	0.983162	0.967949	0.816349
rfbJ	0.436103	0.495806	0.488524
yhjH	0.931061	0.980344	0.880628
rfbB	0.995705	1.00626	0.925624
rfaK	0.207439	0.297484	0.403675
STM14_2729	1.00149	1.02429	1.02847
rfaQ	0.692748	0.917241	0.887056
lrhA	0.872207	0.653562	0.753355
STM14_4574	1.01886	0.914987	0.744356
STM14_2923	1.06035	0.876675	0.96162
STM14_4653	1.00149	0.892451	0.8742
STM14_3070	1.01018	1.02992	1.10046
assT	1.12885	0.984851	0.979618
STM14_3150	1.21279	0.927383	1.07604
STM14_4891	1.13754	0.966822	0.962906
yfiK	1.08447	0.988232	1.09918
STM14_4992	0.94071	0.922875	0.802207
STM14_3333	1.01114	1.05359	0.975762
STM14_5073	1.07675	0.972456	0.746927
STM14_3601	1.15201	1.06373	0.892198
STM14_5190	1.06035	1.09303	0.793208
STM14_3784	1.20604	1.14261	0.92948
STM14_5316	1.09412	1.11331	0.824062
STM14_4047	0.969655	0.925129	0.76364
STM14_5405	1.19157	1.26656	1.16474
STM14_0041	0.960971	1.04795	0.98219
STM14_1508	0.895363	1.07612	0.772639
STM0099	0.804669	0.811319	0.752069
STM14_1561	1.01693	1.01415	0.812492
STM14_0320	1.00149	1.05584	0.836918
ydiN	1.11052	1.1043	0.952621
STM0298	0.93878	0.873295	0.762354
rspB	1.1578	0.973583	0.952621
STM14_0406	1.12403	0.91048	0.848488
STM14_1862	1.2099	1.0119	1.04647
yaiV	1.09894	1.15726	1.10946
STM14_1880	1.25235	1.1088	1.17246
ylbE	1.07	0.97471	0.956478
STM14_1937	1.06035	1.00626	0.806064
cobD	1.14815	1.03105	0.998902
STM1672	1.18578	1.0288	0.955192
STM14_0894	1.07675	0.998373	0.790637
STM14_2186	1.10666	1.075	0.960335
STM14_1097	1.18964	1.0457	0.815063
STM14_1183	1.07868	1.13134	0.848488
fliD	0.91273	1.00175	0.714787
flgF	0.949393	0.947666	0.627367
rfbP	0.260504	0.371855	0.5798
STM14_4380	0.956147	0.987105	0.821491
wcaF	1.02079	1.00401	0.831776
rfaZ	0.962901	0.970202	0.808635
STM14_2757	0.973514	0.987105	0.831776
STM14_4544	0.984127	1.01415	0.852345
STM14_2886	1.07386	0.994993	0.872915
STM14_4575	0.9986	0.882309	0.824062
STM14_3073	1.17613	0.989358	1.11332
STM14_4826	1.06903	1.12909	1.03876
murQ	1.12596	1.04795	1.14546
STM14_3253	0.965795	1.03894	1.06447
STM14_4993	1.08447	0.985978	0.910197
STM14_3334	1.15201	1.03218	0.939765
STM14_5142	1.1221	1.02204	0.901197
STM3035	1.16359	1.09641	0.908911
phoN	0.93685	0.93189	0.866487
STM14_3806	1.10666	1.08401	0.806064
STM14_5320	1.05456	1.02091	0.867772
yhdU	1.03044	0.917241	0.79835
STM14_5414	1.08447	1.10542	0.883199
STM14_0046	0.841332	0.979217	0.861344
STM14_1511	0.881855	1.0164	0.932052
STM14_0191	0.911765	0.948792	0.821491
STM14_1612	1.00825	1.1212	0.948764
STM14_0323	0.932026	0.962314	0.905054
ttrA	1.02272	1.08514	1.02976
STM14_0360	0.954217	0.899212	0.955192
ydeJ	1.02658	0.940905	1.04775
STM14_0412	1.04105	0.938651	0.92948
STM14_1864	1.0864	1.04795	1.1506
STM14_0449	1.15008	1.14937	1.2136
STM14_1881	1.03623	1.0626	1.01561
ugtL	1.23595	1.18881	1.22002
ybeV	1.12306	1.00739	1.04904
STM14_2020	1.07579	1.07838	1.08118
STM14_0902	0.723623	0.672719	0.583657
STM14_2209	1.16841	1.09303	1.06061
STM14_1136	1.0864	1.10204	1.00533
STM14_2324	1.13657	1.16965	0.946193
STM14_1188	1.07965	1.11556	0.974476
STM14_2387	1.18481	1.17529	1.0259
flgG	0.952288	0.898085	0.781638
rfbK	0.331902	0.467635	0.552803
STM14_4405	0.870277	0.981471	1.0079
wcaD	1.015	1.12458	1.07732
rfaY	0.760286	0.838363	0.827919
ulaA_2	0.901152	0.989358	1.02719
STM14_4552	0.999564	1.0457	1.14803
yfeA	1.02658	0.924002	0.979618
STM14_4587	1.07289	1.0919	1.13775
ratB	1.02851	1.00626	1.02076
STM14_4703	0.991846	0.922875	0.983475
STM14_3154	1.08736	1.09753	1.21745
yshA	1.1221	1.0288	1.15703
ydeZ	1.12403	1.09641	1.11075
STM14_5043	1.10087	1.04345	1.07604
STM14_3349	1.08543	1.00513	0.955192
adiY	1.09122	1.05359	1.04133
STM14_3685	1.16455	1.18205	1.25345
yjeJ	1.13754	1.17529	0.916625
STM14_3820	1.08736	1.08289	1.06447
STM14_5357	0.79502	0.72568	0.550232
envR	1.14429	1.09415	1.04904
STM14_5417	1.1057	1.07612	1.01304
STM14_0047	0.754497	0.997246	1.18017
STM14_1518	0.705291	0.958934	1.17246
kdgT	0.713975	0.807938	1.09146
STM14_1613	0.793091	0.983724	1.2046
STM14_0331	0.866418	0.952173	1.09918
ttrC	0.859664	0.942031	1.1596
STM14_0370	0.897292	0.84287	1.12489
STM14_1847	0.984127	0.944285	1.23931
STM14_0413	0.866418	0.8609	1.15574
STM14_1865	0.932991	0.914987	1.22259
yaiC	0.894398	0.865407	1.15703
yddG	0.931061	1.00513	1.28559
STM14_0648	1.00921	0.949919	1.23416
STM14_1958	0.96869	0.967949	1.31001
STM14_0768	1.03044	1.03218	1.28045
STM14_0940	0.872207	0.900339	1.08247
STM14_1140	1.06324	1.13247	1.27916
STM14_1259	1.07289	1.10655	1.27659
STM14_1360	0.849051	0.892451	1.01047
yiaN	0.654155	0.706524	1.07604
STM14_2637	0.723623	0.773007	1.14932
rfaJ	0.273047	0.351572	0.379249
STM14_2772	0.853875	0.936397	1.09532
STM14_4558	0.811422	0.976963	1.14032
STM14_2889	1.02272	1.05584	1.28945
STM14_4596	0.812387	0.804558	1.16989
yfeN	0.927202	0.925129	1.24316
STM14_4704	0.865453	0.801177	1.15832
STM14_3101	0.909835	0.958934	1.22259
yihT	0.979303	0.971329	1.26502
STM14_3166	0.932026	0.887944	1.18017
yneA	0.793091	0.93189	1.10432
STM14_3306	0.916589	0.962314	1.11846
STM14_5045	0.960006	1.05021	1.21874
virK	0.730377	0.825968	0.977047
STM14_5175	0.813352	0.849631	1.04133
STM14_3723	0.964831	1.04232	1.24959
yjeO	0.988951	0.994993	1.11846
STM14_3841	0.983162	1.02429	1.21617
ytgA	0.844227	0.934144	1.08247
yhfL	0.954217	1.12909	1.2843
STM14_5433	0.924308	0.982597	1.16989
STM14_0066	0.896328	1.1088	1.20331
STM14_1519	0.763181	1.01077	1.05161
STM14_0194	1.00439	1.14937	1.15189
STM14_1615	0.947464	1.06936	0.948764
STM14_0333	0.88089	1.07049	0.991189
ydhO	1.01307	1.19782	1.21231
STM14_0384	0.937815	0.933017	1.09146
STM14_1848	1.09798	0.984851	1.10303
STM14_0421	1.00632	1.0795	1.20588
STM14_1868	1.13561	1.10993	1.25602
aroM	1.15297	1.17641	1.32801
STM14_1899	1.07772	1.04908	1.19303
STM14_0662	1.01307	0.943158	1.07732
STM14_1975	1.10763	1.03105	1.13646
STM14_0816	0.954217	1.00175	0.879342
STM14_2047	1.04491	0.973583	1.06704
ulaA_1	0.932991	0.985978	1.06832
STM14_2251	1.09701	1.02204	1.07475
STM14_1153	1.08254	1.05133	0.980904
flhB	1.12596	1.17641	1.14803
scsD	1.02658	1.01753	1.06061
STM14_2489	1.08254	1.10091	1.12618
msgA	1.01886	0.939778	0.974476
rfbN	0.345409	0.456367	0.563088
rfbI	0.965795	1.19557	1.23802
STM14_4455	0.901152	1.10091	1.07732
yohF	1.03719	1.16965	1.1776
rfaI	0.323218	0.447352	0.559231
STM14_2826	0.992811	1.2429	1.18917
STM14_4560	1.03912	1.00851	1.06704
STM14_2905	1.06807	0.976963	1.16217
dgoA	0.980268	0.963441	1.09789
yfeJ	0.979303	0.919495	1.05932
STM14_4742	0.91273	0.874422	1.05675
STM14_3108	0.925272	0.912734	1.13775
STM14_4855	0.932991	0.894705	1.10818
yneC	0.690819	0.641167	0.770067
STM14_3310	1.12113	1.03218	1.11975
STM14_5046	1.08736	1.03556	1.17374
mig-14	0.714939	0.733568	0.614511
STM14_5178	1.07096	1.14599	1.23802
STM14_3726	1.17034	1.19895	1.2136
STM14_5232	1.015	1.04232	1.00147
STM14_3867	1.17323	1.31501	1.29202
idnD	1.07	1.08627	1.10046
STM14_4235	1.07772	1.10317	1.11332
STM14_5467	0.987986	0.973583	0.99376
citC2	0.887644	0.990485	1.08761
STM14_1523	0.935886	1.03781	1.04261
pdxA_2	0.872207	1.0164	0.935908
rfc	0.160162	0.234381	0.264831
STM14_0342	1.01597	1.08176	1.09018
ompN	0.951323	1.09641	1.12875
STM14_0385	1.04395	0.9533	1.10175
STM14_1849	1.06517	1.0457	1.18531
STM14_0424	1.13946	1.17867	1.21617
STM14_1870	1.13175	1.05133	1.14417
ylaB	1.07482	1.09528	1.22259
STM14_1917	1.12789	1.11218	1.2843
apeE	1.07579	1.02542	1.2136
STM14_1979	1.19639	1.28346	1.37429
kdpB	1.06131	0.987105	1.11461
yciR	1.01114	1.04457	1.05161
STM14_1036	0.987986	0.983724	1.0079
STM1861	1.01307	1.00513	1.03876
STM14_1164	1.12306	1.08063	1.14032
STM14_2343	1.14911	1.26092	1.26759
STM14_1285	1.09315	0.97471	1.02204
STM14_2492	1.15683	1.22712	1.27273
envE	1.00053	1.00851	0.983475
rfbC	0.499782	0.555528	0.614511
STM14_4457	0.91273	1.03669	0.969334
STM14_2680	0.993775	1.25754	1.21874
rfaB	0.654155	0.807938	0.781638
yfaX	0.975444	1.09866	1.21488
STM14_4561	0.909835	0.927383	1.05675
STM14_2906	1.11438	1.16176	1.28559
STM14_4625	1.01693	0.969075	1.12618
STM14_3010	1.08254	1.06824	1.27402
STM14_4743	1.11824	1.07274	1.29973
STM14_3125	1.11824	1.18205	1.19688
yiiG	0.786337	0.752724	0.903769
STM14_1470	1.28998	1.31051	1.32287
STM14_4926	1.16937	1.06711	1.22002
STM14_3319	1.04105	1.1088	1.11589
STM14_5056	1.02465	1.01866	1.05675
STM14_3362	1.1385	1.14148	1.24188
STM14_3727	1.11438	1.10655	1.24574
yjfM	0.85484	0.814699	0.871629
STM14_3959	1.1906	1.15951	1.21231
STM14_5392	1.16262	1.1505	1.23159
STM14_4247	1.07868	1.0457	1.1596
STM14_5517	1.11245	1.12796	1.21745
STM14_0017	1.01371	0.742252	0.838382
citX2	0.982992	0.717916	0.877748
pipA	0.987947	0.81526	0.952224
STM14_0359	0.930473	0.765482	0.850086
ssaD	0.934437	0.924773	1.13203
STM14_0807	0.935428	0.872782	0.972438
ssaJ	0.916601	0.933622	1.12565
STM14_1527	0.909664	0.939153	0.984142
ssaP	0.922546	0.978976	1.04904
ssrA	0.866064	0.987825	1.03627
STM14_2249	0.909664	1.00663	1.03308
STM14_1878	0.911646	1.04092	0.91605
prgH	0.863091	0.785393	0.972438
STM14_2011	0.847236	0.876101	0.943712
spaQ	0.890837	0.89933	0.928817
sdiA	0.889846	0.88495	0.999037
invG	0.932455	0.911499	0.94052
shdA	0.857145	0.976764	1.04691
STM2906	0.898764	0.985613	1.05223
STM14_3361	0.974074	1.03982	1.11607
rhuM	0.951283	0.997781	1.20331
STM14_3742	0.935428	1.0376	1.09798
mgtC	0.878946	0.852871	0.886259
STM14_3866	0.996865	0.775437	0.903282
C1023	0.821472	0.56858	0.706454
STM14_3516	0.945337	0.832959	1.00968
Cand5001	1.10686	1.01548	1.05436
flk	0.953265	0.821897	0.925625
leuX	0.9057	1.03871	0.988397
STM14_0564	0.978038	0.920348	0.943712
Cand5003	1.02164	1.01659	1.32567
scsA	0.912637	0.913711	0.938392
cand5004	0.992901	0.963489	0.977758
STM14_2416	0.747153	0.888269	0.894771
csrB	0.933446	1.02875	1.03627
STM14_5179	0.847236	0.935835	0.963927
csrC	1.01867	1.22012	1.15756
STM14_3648	0.741208	0.878313	0.928817
dsrA	0.975065	1.19358	1.16076
STM14_1521	0.887864	0.842915	1.01819
gcvB	1.05236	1.08296	1.1416
STM14_4877	1.03749	1.0376	1.12458
HB236/530	1.10488	1.19247	1.29907
STM14_3785	0.953265	1.01216	1.10543
InvR	1.10289	1.17698	1.30758
citB	1.02957	1.03207	1.03415
STM14_0076	1.01867	0.863932	0.342588
STM14_1235	0.987947	0.855083	0.959671
STM14_0362	1.00975	0.974551	1.05223
ssaE	1.08704	0.955746	1.02776
fur	0.343849	0.301989	0.255345
STM14_1706	1.02362	1.01659	1.0267
STM14_1537	1.05137	1.09844	1.05223
ssaQ	0.954255	1.03982	1.03627
sodB	0.99191	1.0365	0.957543
sseL	0.982992	1.0365	0.971374
STM14_1882	1.04146	1.00995	0.914986
iagB	0.975065	0.995569	0.979886
STM14_2012	1.0256	1.17366	0.979886
spaP	0.828409	1.00663	0.988397
phsC	0.957228	0.934728	0.854341
invF	0.94831	0.988932	1.0384
sinI	0.91561	0.883844	0.867109
STM14_3363	1.08307	1.11836	1.11075
rmbA	0.94831	1.12057	1.09798
STM14_3817	1.02659	1.06083	1.02776
STM14_4845	1.02957	1.06747	1.11713
STM14_4499	0.943355	1.0719	1.00648
istR	1.04839	0.816366	0.81604
STM14_1414	1.00677	0.880525	0.953288
MicA	0.955246	0.873888	0.90541
STM14_4166	0.952274	0.794243	0.88094
STM14_1996	0.909664	0.877207	0.903282
STM14_3664	0.888855	0.769907	0.818168
STM14_2904	0.812554	0.867251	0.830935
STM14_5355	0.814536	0.917029	0.849022
Pai1	0.827418	1.01216	0.90541
STM14_3868	0.944346	1.01769	0.909666
rprA	0.943355	1.00552	0.94052
STM14_2709	0.931464	0.97787	0.888387
ryaA	1.01272	1.07853	1.00223
STM14_1662	0.752108	0.87057	0.84583
STM14_0974	1.11379	1.06083	0.946904
STM14_1020	0.963174	0.99225	0.943712
RydB	1.12073	1.10729	1.04479
STM14_4709	1.00182	1.08406	1.03415
STM14_0783	1.05533	0.894906	0.990525
STM14_0118	1.19009	0.936941	1.02351
pipC	1.2991	0.877207	1.03308
res	1.02957	0.841809	0.976694
STM14_1693	1.09992	0.932516	1.16607
aroA	0.000990919	0.0132743	0.0117033
ssaK	1.05037	1.10729	1.13416
orf48	1.08506	1.10066	1.03095
ssaR	0.901737	0.938047	1.01287
sodC_2	1.00975	1.0365	1.04479
yfbG	0.971101	1.02322	0.963927
STM14_1901	1.06127	1.08075	1.08096
sicP	0.969119	1.03871	1.00968
STM14_2016	0.993892	1.10066	1.04585
spaO	1.03254	1.04756	1.0118
phsB	1.02957	1.09623	1.07883
invH	0.977047	1.00552	1.0384
sinH	0.986956	1.0011	0.974566
STM14_3821	1.13361	1.11172	1.19055
luxS	1.05533	1.13716	1.12352
misL	1.1019	1.14159	1.14692
STM14_3847	1.05335	1.06526	1.03095
STM14_5117	1.13658	1.10508	1.13948
STM14_4500	1.07019	1.09402	1.04904
RydC	1.06722	0.839596	0.902219
STM14_2638	0.939392	0.757738	0.8703
STM14_2277	1.11379	0.910392	1.05436
STM14_2358	0.901737	0.775437	0.913922
ryeE	1.091	0.930304	0.989461
RyfA	0.986956	1.01216	0.974566
yfgJ	0.881918	0.955746	0.883068
RygB	0.942364	1.02765	0.95116
STM14_0018	1.01966	1.04645	1.00648
STM14_0660	0.933446	1.06194	0.979886
rygD	1.09596	1.13937	1.08522
RyhB	0.998847	1.08959	0.972438
STM14_5111	0.938401	1.04535	0.973502
spf	1.02461	1.0199	0.969247
torD	0.720398	0.928091	0.904346
SraA	0.787781	0.797561	0.657513
STM14_4548	0.952274	1.02212	0.899027
SraB	1.16235	1.09291	1.05436
pdgL	1.01767	1.01437	1.0001
sraE	1.03254	1.07411	0.98095
copS	1.06028	1.05752	1.05117
STM14_0840	1.09497	0.839596	0.966055
STM14_0275	0.95921	0.741146	0.828807
STM14_1239	1.13064	0.918136	1.11181
yaiI	1.14352	0.986719	1.06713
sscA	1.11776	0.900437	1.05011
ssaL	1.12568	1.03429	1.12352
orf32	1.02065	0.942472	1.02883
ssaS	1.00083	1.11836	1.16714
slyA	1.1455	1.37388	1.21289
STM14_3305	1.1237	1.18583	1.12671
yncC	1.20793	1.26216	1.06819
STM14_3479	1.13658	1.1261	1.21821
tonB	0.941373	0.972339	0.996909
invI	0.975065	1.04756	1.12565
STM14_2809	1.10388	1.21349	1.2065
STM14_3500	1.09596	1.02433	1.08415
asrA	1.06326	0.94579	0.990525
hilC	0.842282	0.904861	0.878812
STM14_3893	1.17127	1.08959	1.11501
STM14_5119	1.00677	0.988932	1.08202
torS	0.985965	1.02322	0.974566
sraF	1.12668	0.709066	0.98095
mod	0.97011	0.845127	0.933073
SraH	0.8839	0.751101	0.777738
STM14_3299	1.12568	0.832959	0.91605
STM14_5186	1.07614	0.901543	1.0001
sraL	1.09695	1.05309	1.03947
STM14_2925	1.00975	0.982295	0.949032
sroA_(tpe79)	1.07812	1.08959	1.05862
STM14_1884	0.953265	1.02544	0.966055
SroB	1.07217	1.20464	1.04585
STM14_5110	1.13361	1.26216	1.08734
SroC	0.978038	1.10176	1.07883
STM14_4875	1.14055	1.13384	1.05968
sroF	0.989929	1.14269	1.08841
STM14_1516	1.09596	1.07853	1.00968
STM14_3512	0.976056	1.01437	0.992653
T13	1.07416	1.09513	1.10969
scsC	1.21487	1.11614	1.12033
yehE	1.03452	1.0188	0.993717
melR	1.17226	1.18362	1.13735
STM14_1226	1.02461	1.08075	0.992653
STM14_0842	1.03155	0.787606	0.995845
STM14_0336	0.975065	0.686942	0.978822
STM14_1261	1.06722	0.93141	1.04904
phoR	0.988938	0.699111	0.895835
sscB	1.03848	0.961277	1.09905
tnpA_4	1.08902	0.907074	1.04904
ssaM	1.02957	1.01548	1.04159
ttrB	1.00677	1.00774	0.974566
ssaT	0.947319	1.03207	1.08947
orgB	1.02857	1.04977	0.978822
srfA	1.04839	0.985613	1.06819
iacP	1.00182	0.80088	1.01606
cheY	0.953265	0.849552	0.97563
invC	0.923537	0.987825	1.0533
STM14_2852	1.05632	1.11504	1.11288
STM14_3501	0.997856	1.04867	1.02032
asrB	0.993892	0.921454	1.00116
STM14_4427	1.13064	1.04977	1.14267
hilD	1.19802	1.22676	1.22672
STM3760	1.11875	1.09623	1.14054
yhgE	1.15938	1.1792	1.1565
STM14_5120	1.14352	1.00331	1.14267
sodA	1.12767	1.18583	1.11713
ybaJ	1.06127	0.923667	0.972438
yjbJ	1.07713	0.857295	0.963927
STM14_1802	0.97011	0.801986	0.942648
STM14_3513	0.975065	0.808623	0.84583
yobG	0.376549	0.488935	0.437278
STM14_1853	1.04938	1.03539	0.877748
yihD	1.10983	1.05088	0.97031
yjiJ	0.933446	0.915923	0.884132
ycgL	1.06821	1.03429	1.01074
aadA	1.08605	1.11614	1.00968
yciE	1.12668	0.960171	0.983078
STM14_1543	1.08902	0.987825	0.966055
STM14_3567	0.971101	1.0542	1.01712
ygfY	1.16235	1.15154	1.18842
ycjE	1.00876	0.988932	0.91073
STM14_5039	1.15343	1.11946	1.05649
STM14_1852	1.00281	1.03207	0.978822
bfd	1.13658	1.09623	1.03947
STM14_1805	1.15838	1.12389	1.09054
ydgF	1.17523	1.18251	1.08309
yrfC	1.03155	1.11393	0.971374
STM14_0844	0.918582	0.782075	0.897963
STM14_0338	0.871018	0.764376	0.864981
STM14_1526	0.868045	0.787606	0.911794
STM14_0676	0.853182	0.703535	0.807528
ssaG	0.983983	0.928091	0.971374
phoQ	1.08803	1.16924	1.1416
ssaV	0.906691	0.971233	0.985206
ttrS	0.805618	0.987825	0.874556
ssaU	0.987947	1.06526	1.0767
ydgT	0.792736	0.719022	0.836254
prgK	0.836336	0.917029	0.873492
sicA	0.904709	1.04424	1.04053
motB	0.758053	0.921454	0.801145
invB	0.898764	1.05198	0.992653
STM14_2885	0.920564	1.03207	0.997973
STM14_3503	0.933446	0.994463	1.015
asrC	0.929482	1.0199	0.974566
yibR	1.01074	1.08075	0.97563
hilA	0.892818	0.900437	0.862853
slsA	0.935428	1.02875	0.957543
envZ	1.06623	1.17366	1.10011
STM14_5121	0.969119	1.10176	1.08522
STM14_5099	0.897773	1.01659	0.87562
tdcA	0.950292	0.839596	0.766035
STM14_1515	0.785799	0.709066	0.754331
STM14_2215	0.876964	0.874994	0.879876
STM14_5361	0.664907	0.660394	0.679856
udg	0.895791	0.808623	0.844766
STM14_2708	0.714453	0.810835	0.789441
yqgD	-0.00297276	0.00331856	0.0085115
STM14_5518	0.755081	0.900437	0.781994
gloB	0.887864	1.03318	0.97563
STM14_3298	0.830391	0.863932	0.808592
STM14_2888	0.91561	1.03982	0.935201
cspB	0.790754	0.939153	0.808592
STM14_1883	0.886873	1.00663	0.879876
ybaM	0.472669	0.563049	0.529841
STM14_1512	0.854173	0.963489	0.878812
spf	0.846245	0.923667	0.839446
STM14_3791	0.841291	0.887162	0.750076
rpmE2	0.789763	0.904861	0.839446
STM14_3836	0.871018	1.00552	0.889451
yjgG	0.73328	0.549775	0.630915
STM14_3866	0.911646	1.04535	0.946904
rpmJ_1	0.997856	1.21791	1.07245
STM14_3787	0.832372	0.982295	0.862853
STM14_0845	1.03452	0.87057	1.05436
STM14_0339	0.911646	0.764376	0.830935
orf242	0.81949	0.652651	0.766035
pagP	1.00777	0.819685	0.934137
ssaH	1.09893	0.973445	1.13096
phoP	1.26144	1.18362	1.17991
ssaN	1.07911	1.08406	1.14586
ttrR	0.903719	0.988932	0.884132
STM14_1860	0.931464	0.933622	0.896899
prgJ	1.00578	1.00221	0.947968
STM14_2003	1.06326	1.13827	1.06181
spaS	0.940383	1.04645	1.05862
motA	0.986956	1.11393	1.02776
invA	1.06821	1.04203	1.04053
STM14_2891	0.910655	0.975657	0.88094
fljB	0.963174	1.12167	1.02032
STM14_4519	1.09298	1.11393	1.12884
rpoS	0.0049546	0.0165928	0.00744756
cigR	1.10289	1.10619	1.05543
ompR	1.35855	1.38273	1.31396
STM14_5122	1.08902	1.15265	1.12245
srfJ	1.05731	1.13274	1.06394
STM14_2277	1.05533	0.845127	0.98095
STM14_4337	1.05632	0.84734	0.939456
STM14_4977	0.834354	0.692473	0.754331
STM14_4547	0.971101	0.801986	0.859661
STM14_2951	1.04443	0.923667	0.964991
STM14_1851	0.939392	0.845127	0.873492
yqfB	1.05434	1.06083	0.920305
ompF	1.01371	1.04424	0.960735
STM14_3826	1.01767	1.0199	0.961799
tctE	0.729317	0.662606	0.756459
STM14_2352	0.99191	1.07853	0.982014
STM14_3835	0.909664	1.04092	0.920305
STM14_4976	1.1128	1.09181	1.03095
yifZ	0.871018	0.962383	0.919242
STM14_5181	1.09298	1.12831	1.01819
yjfI	1.04641	1.0907	1.02138
yhcO	1.1019	1.26437	1.12033
STM14_0414	0.993892	1.04313	0.95116
ssaC	1.03947	0.832959	1.05755
STM14_0806	1.07317	0.860614	1.03095
ssaI	1.16631	1.05973	1.20757
ssrB	1.20892	1.18805	1.14905
ssaO	0.992901	0.974551	1.05755
STM14_1866	0.8621	0.785393	0.927753
STM14_2247	1.14055	1.21128	1.29907
fnr	1.15938	1.18251	1.06713
prgI	1.02461	1.03982	1.03627
uvrY	1.14253	1.12167	1.09479
spaR	1.13956	1.08738	1.19374
invE	0.980019	1.04867	1.03202
STM14_3506	1.05037	1.1261	1.15012
tctD	1.00479	1.0199	1.03521
sugR	1.15343	1.19689	1.16607
barA	1.22577	1.24225	1.11607
mgtB	1.12271	1.17256	1.15012
STM14_4272	1.10884	1.18473	1.08202
STM14_5314	1.12172	1.14601	1.12777
arcA	0.440959	0.445794	0.419191
yobF	1.04839	0.951321	0.997973
STM14_4400	0.902728	0.805305	0.750076
cspE	1.13559	1.02544	1.08947
STM14_5408	0.972092	0.823004	0.88094
rof	1.00876	0.943578	0.933073
STM14_3100	1.07416	1.04867	1.0267
hha	0.475641	0.543138	0.460685
STM14_5409	1.07515	1.29424	1.09586
STM14_0850	-0.00396368	0.0143804	0.00212787
STM14_0888	1.02263	1.04092	0.977758
yiaG	1.17127	1.21017	1.16607
STM14_3775	1.08506	1.1615	1.0767
yceO	1.16631	1.23119	1.12777
yjjQ	1.06227	1.19026	1.10224
STM14_3198	1.0474	1.17698	1.07777
yqaE	1.26243	1.32189	1.24906
STM14_3223	0.812554	0.825216	0.858597
sprB	1.21982	1.19136	1.0916
assT	1.25054	1.27433	1.0916
STM14_5188	1.08803	1.29645	1.12884
STM14_4251	0.929969	0.860984	0.8659
STM14_4250	0.889123	0.874927	0.868098
ratA	0.939469	0.759897	0.85601
STM14_4823	0.931869	0.845879	0.859307
STM14_0629	1.00121	0.935347	0.931832
STM14_3168	0.892923	0.898166	0.988972
yhaL	0.960367	0.878413	1.00875
STM14_3515	1.03731	0.984148	1.09996
STM14_0654	1.04301	0.893518	1.04721
STM14_4554	1.04871	0.98531	1.0538
iroE	1.01166	0.897004	0.984577
STM14_2490	1.03446	0.962072	1.00326
STM14_1165	1.1171	0.917918	1.06809
STM14_1194	1.04681	0.914433	1.03512
sfbC	1.07911	0.951614	1.03073
STM14_4377	1.10095	0.948128	1.11095
STM14_4999	1.1057	0.944643	0.895569
STM14_3349	1.03731	1.06897	0.927436
STM14_4925	1.00691	1.07478	0.943919
STM14_3035	1.09431	1.0771	0.957105
ybeU	0.990764	1.0771	0.890075
STM14_4165	1.02211	1.01087	0.92414
STM14_4376	0.901472	0.908623	0.923041
STM14_3771	0.942318	0.903975	0.931832
alkA	0.878674	0.845879	0.851615
ydiF	0.928069	0.812184	0.893372
STM14_2168	0.942318	0.914433	0.947216
hpaD	0.950868	0.931862	0.927436
wcaL	1.00596	0.931862	1.03622
pduE	0.988864	0.91908	1.01864
STM14_3332	1.01071	0.988796	1.01534
ansP	0.976515	0.936509	0.963698
adi	1.01546	0.937671	1.03293
STM14_3547	0.961317	0.939995	1.03952
STM14_1952	0.948968	0.964395	0.949413
STM14_5335	1.00691	1.05619	0.982379
STM14_3873	0.981265	1.00855	0.953809
idnT	1.06581	1.03062	1.04611
yjjA	0.995514	1.03643	0.956006
STM14_2685	0.995514	0.884223	0.992269
ydcK	1.02116	1.14101	1.00655
pduH	1.06391	1.17354	1.04062
STM14_2325	0.941368	1.0771	0.992269
nmpC	0.972716	1.08407	0.97139
zraP	1.03826	1.03295	0.970292
idnO	1.07341	1.01784	0.982379
STM14_3663	0.882473	0.860984	0.897767
STM14_3725	0.953717	0.942319	0.982379
STM14_0758	0.835927	0.806374	0.947216
STM14_3072	0.880574	0.966719	0.980181
STM14_3842	0.960367	0.993443	0.997763
STM14_2809	1.02306	0.976015	1.01425
STM14_0045	1.02021	1.03295	0.997763
marB	0.995514	1.01087	0.987873
STM14_0408	0.857776	0.946967	0.949413
STM14_3563	0.955617	0.981824	0.966995
STM14_4890	0.864425	0.980662	1.00546
STM14_0757	0.934719	0.974853	0.963698
STM14_1775	0.817879	0.96091	1.01534
STM14_5033	0.857776	0.970205	0.985676
STM14_4746	1.01356	1.10266	0.959303
STM14_5254	0.800781	1.11196	0.883482
STM14_5300	0.828328	1.06897	0.829638
yciW	0.00284975	0.00464769	0.00109886
STM14_2242	1.02591	1.10615	0.907657
STM14_0388	0.903372	1.06316	0.853813
STM14_3524	0.854926	0.912109	0.979082
torA	0.873924	0.953938	1.01205
STM14_4236	0.654493	0.705287	0.777991
yebG	0.772283	1.00622	0.930733
narY	0.749485	0.969043	0.868098
STM14_3546	0.889123	0.969043	0.982379
eutE	0.942318	1.0039	0.959303
yjiE	0.833078	0.914433	1.04611
STM14_4860	0.954667	0.998091	0.996664
menF	0.913821	1.01087	0.984577
STM14_2960	0.92522	1.00971	1.02194
wcaJ	0.962267	1.03643	1.07139
cobU	0.844477	0.942319	0.968094
STM14_3395	0.954667	1.03179	1.04392
prpB	0.851126	0.898166	0.925238
fhuA	0.845427	1.12706	0.919744
STM14_1951	0.981265	1.16308	0.93293
hpaX	0.866325	1.15727	0.892273
yiaK	0.884373	1.08872	0.866999
hemK	0.901472	1.03876	0.898866
STM14_5431	0.972716	0.862146	0.907657
STM14_5038	0.902422	0.89468	0.863702
grxA	0.910971	1.05967	0.994466
STM14_2630	1.09336	1.01784	1.03183
yebE	1.10665	0.944643	1.04831
STM14_5096	0.954667	0.99112	1.03183
scsB	1.21304	1.00506	1.10106
STM14_0927	0.995514	0.993443	1.05271
STM14_3069	1.02401	0.999253	1.10545
STM14_2732	1.25864	1.01901	1.19556
STM14_2924	1.03921	0.99112	1.03183
STM14_2188	1.1722	1.0527	1.11974
fdnH	1.1266	0.94929	1.10875
ybjC	1.02306	1.07478	1.00216
STM14_4893	1.01736	1.05851	0.879086
yiiM	0.979365	1.02249	0.85601
STM14_3780	0.886273	0.874927	0.941721
yaiY	0.914771	0.852851	0.891174
yhcK	0.938519	0.957424	0.934029
fucP	0.962267	1.0376	0.98128
yliI	0.913821	0.987634	0.950512
STM14_0655	1.07151	0.935347	1.02743
yacH	0.91952	0.847041	0.980181
STM14_0450	0.984115	0.82845	0.902162
wcaA	1.1228	1.02598	1.08018
STM14_3226	1.02306	0.937671	1.08128
STM14_4324	1.03826	0.98531	1.08787
phnX	0.953717	0.920242	1.03622
STM14_1072	0.962267	0.96091	1.04941
ycaM	1.12945	1.08988	1.09886
dsdC	0.757084	0.96091	1.01425
STM14_1579	0.959417	0.966719	1.04941
fdnI	1.15035	1.04224	1.18457
STM14_3385	1.02211	1.19329	1.09226
hybB	1.03066	1.16192	1.02963
STM14_0350	1.04871	1.07826	0.985676
mobB	0.952767	1.16541	0.927436
nepI	0.982215	1.10499	0.966995
STM14_2170	0.987914	1.10499	0.946117
yrfB	0.983165	0.848203	0.89447
STM14_1846	0.961317	0.848203	0.915349
yjfP	0.875824	0.829612	0.93293
STM14_4844	0	-0.00232384	-0.00219772
yhhJ	0.958467	0.935347	0.938425
STM14_4330	1.2026	0.978338	1.09666
tqsA	1.01071	0.967881	1.11424
STM14_5299	1.31184	1.06083	1.09336
hpaR	1.05821	0.962072	1.09117
STM14_0410	1.11805	1.02133	1.05051
STM14_2682	1.18645	1.05503	1.19885
STM14_4545	1.27384	1.17703	1.24061
STM14_3728	1.04966	0.946967	1.0549
STM14_4329	1.02401	0.941157	1.06919
STM14_2272	1.18645	1.00158	1.17028
glxK	1.07531	0.973691	0.972489
yihR	1.05821	1.08175	1.09446
allC	1.00786	1.15611	0.954908
STM14_2756	1.2045	1.16657	1.04611
yaaU	0.962267	1.14682	0.926337
STM14_4035	1.1247	1.18748	1.02523
yjjX	1.03446	1.05038	0.91425
yggM	0.91857	0.881899	0.94282
rspA	1.02971	0.856337	0.94282
uxuR	1.05916	0.958586	1.01315
STM14_2693	0.972716	0.944643	0.987873
hybA	0.928069	0.886547	0.976885
citF2	1.00691	1.00041	1.02633
STM14_0382	1.02876	0.953938	1.07468
yjgB	1.01736	0.982986	1.08128
ecnA	1.07816	0.993443	1.10655
pduD	0.999313	1.06432	1.06809
STM14_1073	1.29759	1.07594	1.1505
yhaN	1.1646	1.17122	1.14501
sitB	1.06296	1.00506	1.12523
STM14_3637	1.11615	1.06316	1.156
STM14_2686	1.18645	1.18284	1.16589
torC	1.02306	1.08175	1.11424
STM14_4328	0.985065	0.959748	1.10435
flgJ	1.01166	1.09221	1.05271
yhfG	1.06676	1.07245	1.04392
pgtB	1.06961	1.09569	1.02963
cbiP	0.827378	0.877251	0.756014
STM14_2977	0.997413	1.19213	0.934029
codB	1.04016	1.0132	1.05161
lpxO	0.953717	0.831936	0.896668
eutT	1.02211	0.898166	0.966995
STM14_1185	0.891973	0.704125	0.956006
STM14_1861	0.948968	0.956262	0.943919
STM14_3542	0.942318	0.964395	1.01315
STM14_3724	1.01261	0.893518	1.03073
htgA	1.00216	0.989958	1.07908
STM14_4848	1.17125	0.963233	1.10545
yieP	0.932819	0.9307	1.01095
STM14_4626	1.07341	1.03179	1.0582
yobA	1.03541	1.06083	1.06479
STM14_5441	1.15415	0.926052	1.11864
ydfZ	1.11045	0.992282	1.09666
STM14_1859	1.1095	0.987634	1.12303
ydiS	1.00121	1.07362	1.0604
STM14_3661	0.882473	0.976015	0.994466
STM14_1313	0.885323	0.928376	1.03842
tus	0.959417	1.07362	1.05051
STM14_4828	1.2007	1.16425	1.04172
napC	0.942318	1.14566	0.997763
STM14_0387	1.05536	1.12242	0.91425
pduK	0.970816	1.07826	1.00216
rtcR	0.891973	0.795917	0.951611
cbiF	0.886273	0.801726	0.995565
STM14_5331	1.02781	0.982986	1.07139
yijP	0.952767	0.611171	0.983478
STM14_2025	1.03921	1.01087	1.07249
STM14_0407	1.04586	1.01668	1.09336
fixA	1.07626	0.99112	1.11864
trg	1.07341	1.09104	1.12963
flgB	1.21684	1.01901	1.10765
yqiK	1.04491	1.0771	1.10765
ydcF	1.04301	1.04573	1.12193
yeiA	1.12945	1.03411	1.18896
yddE	1.06201	1.03527	1.07358
STM14_0678	1.1228	1.10964	1.10545
ygbI	1.04111	1.00622	1.0582
gcl	1.14085	1.06548	1.12413
prpE	0.986014	0.971367	1.01644
flgN	0.905271	1.12474	1.08677
ycaL	1.13895	1.16308	1.03512
yihP	1.02211	1.13055	1.0571
citD2	1.03731	1.06781	1.03073
aes	0.840677	1.12242	1.01974
STM14_2762	0.779882	0.826127	0.824143
STM14_1037	0.81028	0.742468	0.828539
STM14_0390	0.747585	0.649514	0.821946
STM14_1968	0.80743	0.867956	0.940622
STM14_3297	0.877724	0.871442	0.92414
cbiA	0.742836	0.806374	0.78898
STM14_0042	0.92712	0.941157	0.925238
STM14_4248	0.959417	0.981824	1.00765
caiE	1.06866	1.04457	1.0538
STM1871	0.998363	1.08872	1.03512
ygjQ	0.893872	0.992282	1.02853
STM14_4827	0.857776	0.964395	0.910953
pphA	0.904322	0.916757	0.903261
STM14_4905	0.880574	0.897004	0.888976
STM14_3129	0.817879	0.984148	0.959303
STM14_4861	0.838777	0.996929	0.913151
STM14_3772	0.976515	1.05503	0.977984
aroE_3	0.884373	1.00855	0.861505
citD	0.771333	0.885385	0.866999
STM14_2026	0.834028	0.843555	0.872493
fhuE	0.788432	0.845879	0.874691
yehV	0.786532	0.794755	0.765904
ycaI	0.940418	0.965557	0.973588
narZ	0.859675	0.944643	0.896668
yjjW	0.893872	0.897004	0.916448
ytfB	0.911921	0.94929	0.928535
ygfX	0.971766	1.05038	1.07688
STM14_0095	0.906221	0.964395	0.936227
yhcG	0.879624	0.892356	0.925238
frwB	0.954667	0.951614	1.01644
yfaW	1.00406	0.992282	0.970292
STM14_3716	0.915721	1.03992	0.92414
caiT	0.80363	0.863308	0.796672
eutA	0.837827	0.959748	0.858208
yafE	0.863475	0.939995	1.00875
narW	0.866325	0.967881	0.82744
STM14_4409	0.915721	1.09685	0.979082
STM14_3715	0.871074	0.821479	0.902162
yfhD	0.887223	1.06432	0.959303
STM14_2815	0.858726	0.998091	0.836231
STM14_0044	0.898622	0.957424	0.874691
ansB	0.967016	1.00158	0.95271
STM14_1170	0.91952	0.9307	0.897767
rimL	0.951817	1.00041	0.945018
STM14_2767	1.01071	0.907461	0.897767
cpsG	0.990764	1.01436	1.00326
citG2	1.03636	0.982986	0.979082
hutI	1.03256	1.00971	1.10435
STM14_0409	1.20735	0.959748	1.03842
pduN	1.09336	1.03876	1.13182
STM14_0628	1.08956	0.952776	1.04392
phnT	1.10475	0.980662	1.10875
STM14_2763	1.06011	0.998091	1.01095
napD	1.05251	1.03295	0.946117
STM14_2274	1.1893	1.06664	1.04941
STM14_4056	1.04491	1.01203	1.01644
STM14_0712	1.15225	1.03179	0.99117
flgL	1.09336	1.07594	1.06699
STM14_2487	1.05061	1.08291	0.974687
STM14_5430	1.01166	1.11893	0.930733
ygiK	1.08861	1.07362	0.998862
STM14_1954	0.870125	1.07245	0.97139
STM14_4825	1.10095	1.1015	1.06699
STM14_5337	1.05156	1.13868	0.948314
cbiK	0.80648	0.964395	0.810957
STM14_3300	0.91952	0.976015	0.9626
cbiG	0.848276	0.892356	0.857109
yrfD	1.04396	1.04573	0.997763
prpD	1.02211	0.959748	0.928535
bssR	1.08006	1.02714	1.08567
pduJ	1.01641	0.981824	1.02743
eutQ	1.1152	1.03876	1.10215
yfcC	1.01546	1.01087	1.04062
ybbS	1.1608	1.10383	1.12743
ycgR	1.04111	0.995767	0.996664
STM14_1955	1.1361	1.11312	1.09666
dsdX	1.07151	1.06316	0.988972
STM14_1957	1.06961	1.03295	1.01095
fixX	1.00596	1.08175	1.01534
STM14_3103	1.05061	1.07826	0.966995
STM14_2021	1.05536	1.15495	1.00546
STM14_0893	1.07911	1.19446	0.945018
cbiH	0.845427	0.678563	0.770299
STM14_4612	1.00596	1.13752	0.979082
citC	1.04111	1.1259	0.973588
ygiF	1.00311	1.24326	1.08457
STM14_4824	0.942318	0.922566	0.908756
ygbL	0.952767	0.957424	0.869197
ybeS	0.983165	0.929538	0.912052
cheB	0.973666	0.958586	0.969193
STM14_1953	1.01356	0.921404	1.0593
STM14_4543	1.23489	1.02482	1.11314
yqjI	1.1152	1.01668	1.08238
ybeQ	1.1969	1.05386	1.13512
ylbA	1.07056	1.12009	1.10435
STM14_1187	1.08956	1.07826	1.03403
STM14_4546	1.10855	0.966719	1.04941
ftnB	1.1931	0.937671	1.09886
STM14_1167	1.1399	1.09337	1.03952
STM14_5192	1.16555	1.05154	1.01205
pgtP	1.07341	0.838908	0.999961
STM14_3074	1.24629	1.16425	1.09007
STM14_5454	1.11425	1.22467	1.04611
STM14_4627	1.1475	1.16308	0.972489
ybjX	1.1076	1.23048	1.05161
STM14_3721	1.1646	1.17935	0.980181
prpC	1.05916	1.17354	0.997763
hutH	0.928069	0.965557	1.00875
ygcB	0.883423	0.945805	0.992269
prfH	0.877724	0.881899	0.937326
cybB	1.07816	0.969043	1.03842
STM14_2225	1.1228	1.0527	1.21534
ydiT	1.14655	1.09221	1.21863
flhE	1.04301	1.02946	1.13512
STM14_4542	1.07436	1.05503	1.14061
phnW	1.07911	1.08291	1.11424
ydiZ	1.1741	1.26998	1.20435
STM14_2023	1.1475	1.11777	1.19666
pflD	1.18075	1.10731	1.20874
sbmC	1.02021	1.07129	1.09007
frwD	1.12755	1.11661	1.1571
STM14_5450	1.04111	1.10847	0.975786
flhD	1.04776	1.15379	1.01315
flgA	1.03161	1.16889	1.03183
hpaB	0.959759	0.944969	0.95648
yaiU	0.907576	0.912591	0.954229
ygcH	0.878926	0.886208	0.897966
STM14_1473	0.930086	0.924583	0.944102
lyxK	0.907576	0.902997	0.886713
STM14_1134	0.897344	0.910192	0.929473
eutR	0.868694	0.65956	0.884463
ppdB	0.915761	0.979746	0.932849
STM14_0542	0.915761	0.94377	0.879962
oadG	0.860509	0.856228	0.81132
hscC	0.932132	0.934176	0.847329
ybaY	0.97306	0.805862	0.942977
yfiE	1.06617	1.08647	1.01837
STM14_4050	1.07129	1.11645	1.04088
prpR	1.14496	1.08048	1.07913
STM14_3797	0.92804	0.874216	0.899091
yiaL	0.849253	0.83824	0.971108
STM14_1845	1.0099	0.953364	0.944102
STM14_1969	0.913715	0.893404	0.958731
caiF	0.865625	0.861025	0.887838
fucO	0.939295	0.946168	0.932849
yeaR	0.909622	0.857428	0.883337
rumB	0.867671	0.882611	0.939601
STM4432	0.943388	0.888607	0.921597
nrfB	0.989431	0.916188	0.917096
hypA_2	0.877903	0.867021	0.868709
STM14_3781	0.840045	0.877814	0.834951
STM14_3777	0.853346	0.908993	0.857456
STM14_3796	0.878926	0.876615	0.876586
citX	1.00069	0.97375	0.958731
yeaK	0.940318	0.935376	0.920471
STM0562	1.07129	1.08408	0.97786
cheW	1.12859	1.12005	1.07576
cbiM	1.01603	1.07688	1.06451
STM14_5138	1.08254	1.0517	1.00487
dgoK	1.08561	1.04091	0.976735
hpaE	1.04775	1.08767	1.00712
flgM	0.90246	0.8982	1.00937
STM14_1017	0.868694	0.888607	0.992489
pflC	0.839021	0.86942	1.04763
fucR	1.07743	0.970152	1.04313
STM14_2164	1.06822	0.968953	0.972234
pduU	1.05799	1.01452	0.978985
STM14_1987	1.12654	1.01812	1.01612
STM14_1020	0.772514	0.777081	0.821448
cheR	0.941341	0.900599	0.919346
pduG	0.956689	0.792671	0.949728
ysaA	0.930086	0.966555	0.923847
STM14_2816	0.880972	0.961758	0.904718
ppdA	0.872787	0.907794	0.863083
rpsV	0.901436	0.923384	0.887838
phnU	1.191	1.14404	1.07913
STM14_2838	0.786838	0.857428	0.70892
creD	1.01706	1.03731	0.945227
STM14_5336	0.988408	1.03371	0.978985
rtcA	0.866648	0.940172	1.02962
sbcC	0.989431	0.996535	1.04988
STM14_0302	0.789908	0.840639	0.919346
hutU	0.877903	0.8994	0.972234
yihU	0.786838	0.932977	0.974484
STM14_2162	0.992501	1.00733	0.949728
wzxC	0.810372	0.942571	0.926098
hybC	1.03854	1.01093	1.00374
ybfN	1.05799	1.05889	1.01162
pepE	0.804233	0.882611	0.874335
yfaV	0.829813	0.934176	0.881087
manC	0.99864	0.998933	0.964357
yneH	1.00887	1.00133	0.951979
STM14_0416	1.04571	1.0529	0.984612
STM14_3269	0.911668	0.955762	0.885588
STM14_0476	0.953619	0.971352	0.867584
STM14_4293	0.8513	0.936575	0.843953
yfeK	0.846184	0.935376	0.866458
ydeY	1.11017	1.14404	1.04538
STM14_5403	1.0764	1.03371	0.980111
grxB	1.04366	1.03731	0.920471
allD	1.04264	1.0493	0.994739
cbiE	0.94748	1.03131	0.921597
ccmE_1	0.933156	0.964156	0.966607
yjiG	0.968967	0.960559	1.01837
sirC	0.962828	0.984543	0.976735
dgoR	0.993524	0.995336	1.02175
aer	1.19202	1.02891	1.06563
sitD	1.12961	1.03851	1.00262
STM14_0423	1.03548	0.974949	0.973359
STM14_2166	1.07845	1.05769	1.05325
STM14_4046	0.852323	0.840639	0.897966
STM14_1809	0.995571	0.954563	0.968858
frwC	1.09584	1.02891	0.97786
ydeV	1.19509	1.10686	1.07351
wcaI	1.08357	0.935376	0.904718
STM14_5334	0.887112	0.924583	0.938476
napF	0.99864	1.00853	1.00149
rtcB	0.967944	0.931778	0.972234
citA	0.906552	0.912591	0.998115
STM14_1963	0.852323	0.922184	0.973359
yrfA	0.92497	0.932977	0.97561
ypfI	1.06003	1.07568	1.042
STM14_1964	1.00273	1.10206	1.00037
STM14_0422	0.907576	0.917388	1.01162
citG	1.147	1.09967	1.09264
STM14_0648	1.02524	0.877814	1.01162
STM14_2165	0.939295	1.04091	0.982361
ycfL	0.937248	0.95936	0.991363
STM14_3647	0.936225	0.997734	0.967733
cobS	1.05696	0.960559	1.02062
STM14_0188	0.961805	0.940172	1.00149
xapR	1.11017	1.02172	1.04313
copR	1.21965	1.11526	1.1579
STM14_4048	1.16133	1.11406	1.06563
pgtA	1.06208	1.0529	0.994739
STM14_0658	1.24114	1.15483	1.05663
wcaE	1.1204	1.04091	1.03075
yahN	1.10505	1.0445	1.04088
ais	0.986362	0.91379	0.948603
yhhA	1.00785	0.859826	0.990238
ygbK	1.06822	0.941372	1.01837
STM0412	1.09584	0.925782	1.01387
gntU	1.06822	0.97375	1.06676
STM14_0177	1.12142	1.14883	1.01162
pduL	1.08152	1.00973	1.06113
phnV	1.09175	0.982144	1.09826
cbiJ	1.0805	0.936575	1.01837
STM14_3544	1.18895	1.14763	1.1489
yfeD	1.16337	1.02651	1.09151
STM14_5339	1.10915	1.11526	1.31432
nanT	1.00478	1.00013	1.00824
yhiH	1.10505	1.08528	1.03975
fucI	1.11119	1.00973	1.06676
ligB	1.12756	1.07089	1.05325
pduP	1.09482	1.07928	1.00487
eutL	1.16951	1.12605	1.01274
tsr	1.11017	1.10686	0.984612
miaE	1.23193	1.03971	1.03637
narQ	1.07845	1.0421	1.00262
STM14_5453	0.931109	0.920985	0.95648
STM14_0178	0.869717	0.811858	0.933975
STM14_3335	0.89632	0.7483	0.960981
nrfD	0.914738	0.837041	0.888964
STM14_0661	0.944411	0.859826	0.963232
yehY	1.03957	0.983344	1.02737
ygbM	0.920877	0.642771	0.949728
STM14_4557	0.97613	0.940172	0.982361
sgbH	0.932132	0.907794	0.99924
pduT	1.11221	1.12965	1.05213
iadA	1.02627	1.07688	1.12865
hpaI	1.21965	1.24117	1.16466
STM14_1074	1.17668	1.13324	1.11739
dgoT	1.12142	1.10686	1.16466
ynfD	1.09482	1.12125	1.08251
yhhV	1.16133	1.14763	1.03637
ydeD	1.00069	1.02292	1.05775
ybjM	0.941341	1.02532	0.980111
yidA	1.05389	1.06729	1.09376
STM14_2683	1.21453	1.10446	1.08476
nhoA	1.06412	0.972551	1.04313
cheZ	1.23705	1.09967	1.10051
cbiN	0.919854	0.934176	0.91597
btuB	1.01501	1.17522	1.08364
pduQ	0.948503	0.98934	0.998115
flhC	0.95055	0.92818	0.991363
hpaF	1.04059	1.00253	1.0195
STM14_3782	1.03241	1.01093	1.04313
STM14_1277	1.0498	1.07089	1.05325
yebF	0.97613	0.940172	1.03862
ygaM	1.06617	1.06129	1.06226
pgtC	1.06719	1.05889	1.09939
pduS	1.06515	1.0421	1.06901
wcaG	1.08664	1.01332	1.00824
pduM	1.07333	1.0481	1.08026
torT	1.20328	1.14524	1.16916
narP	1.06617	1.06129	1.08476
nrfC	1.09073	1.07089	1.06226
yafC	1.0099	1.12365	1.10164
allB	0.854369	0.978547	0.922722
pduO	0.836975	0.924583	0.93735
allA	0.832882	0.834643	0.980111
STM14_0657	0.904506	0.925782	1.01274
osmY	1.04161	0.954563	1.09489
ynhG	1.0498	1.11046	1.09264
STM14_1495	1.07845	1.11765	1.07913
yihS	1.03548	1.10326	1.13877
yhiI	1.06719	1.02172	1.0555
yiaO	1.03036	1.01572	1.09376
wcaM	1.07743	1.0457	1.08926
elaB	1.10812	1.03371	1.09489
wcaK	0.977153	1.03131	1.08814
ylbF	1.13166	1.14763	1.11514
eutJ	0.915761	0.965356	1.06226
STM14_2163	1.08868	1.10566	1.1399
yohG	1.12961	1.15123	1.1354
STM14_4863	1.15621	1.19081	1.11852
yidF	1.16235	1.17282	1.14215
hslJ	1.06515	1.08767	1.10051
phnS	1.18486	1.18241	1.1309
STM14_5130	1.00376	1.09487	1.07801
yihV	0.799117	0.92818	0.962106
yqjG	0.685542	0.803464	0.825949
STM14_4435	0.875857	0.904196	0.949728
fixC	0.82265	0.925782	0.968858
tcp	0.968967	0.97375	0.896841
yccT	0.97306	1.03851	0.987988
yqgC	0.944411	1.12965	1.08476
dcoB	0.846184	0.996535	0.942977
yjfY	0.900413	0.982144	0.936225
STM14_4284	0.917808	1.02651	0.955355
flgC	0.986362	0.607994	0.97786
eutB	0.855393	0.976148	0.885588
STM14_3102	1.02115	1.06129	1.04088
allR	1.00887	1.02292	0.97561
STM14_1956	1.00683	1.0517	1.06788
STM14_4401	1.04161	1.09967	1.06676
STM14_4942	0.948503	1.03971	1.11852
xapB	0.817534	1.01332	0.926098
STM14_2992	0.861532	1.0481	0.908093
STM14_0187	0.832882	0.905396	0.914845
ydfJ	0.707029	0.804663	0.848454
yjiS	0.740795	0.785476	0.875461
cadC	0.708052	0.785476	0.885588
ptsA	0.805256	0.83944	0.857456
STM14_2105	0.714191	0.867021	0.761808
ydeI	0.957712	0.92818	0.843953
wzzB	0.860509	0.841838	0.828199
fdrA	0.640521	0.721918	0.64478
STM14_3522	0.854369	0.893404	0.852955
STM14_0063	0.809349	0.916188	0.80907
ydiE	0.922924	1.11526	0.97561
STM14_3523	0.811395	0.98934	0.89234
STM14_3194	0.762282	0.923384	0.869834
STM14_4846	0.855393	0.935376	0.876586
STM14_1169	0.763305	0.911392	0.838327
STM14_2252	0.805256	0.886208	0.878836
yjiH	0.942364	1.03491	0.968858
yihQ	0.945434	1.01212	0.908093
yhcH	0.948503	1.11526	1.02287
STM14_2279	0.864601	0.996535	0.950854
STM14_5341	0.809349	1.00253	0.865333
ybhQ	0.847207	1.06969	0.926098
STM1865	0.930086	0.954563	1.0285
STM14_4859	1.10096	1.01212	1.04763
yjfC	0.898367	0.783077	0.922722
cbiB	1.06003	0.974949	1.01499
ybcI	0.944411	0.962957	0.974484
yjfK	1.07231	0.984543	1.05888
napH	1.08664	1.02172	0.982361
STM14_4436	0.936225	0.985742	0.926098
ego	0.965898	0.925782	0.920471
aroL	1.10915	1.14404	1.03862
STM14_5428	1.17258	1.11645	1.04875
STM14_5321	0.945434	1.00133	0.933975
ypfG	1.11324	1.09007	1.03075
mobA	1.2043	1.2052	1.12189
idnR	1.20021	1.16922	1.07351
STM14_3384	0.994547	1.08647	0.986862
STM14_2351	0.898367	0.97375	1.042
yeaO	0.97306	0.955762	1.00262
STM14_1509	0.964875	0.901798	0.960981
yijF	0.962828	0.85383	0.992489
abrB	0.913715	0.948567	0.942977
yddX	0.984315	0.95816	1.00487
hybG	1.0191	1.07688	1.033
STM14_3714	0.981246	0.937774	0.962106
STM14_5137	0.972037	0.947368	0.944102
STM14_0065	0.952596	0.956961	0.941851
STM14_5338	0.984315	1.07808	0.968858
STM14_3943	0.953619	0.967754	1.00599
yjdE	0.966921	0.991738	0.945227
wzb	1.14291	1.10686	1.08026
STM14_2185	1.02013	0.990539	1.00149
pduW	0.905529	0.77828	0.917096
kduI	1.12961	1.1932	1.14327
napB	1.19919	1.1968	1.10952
STM14_1994	1.11631	1.12605	1.07351
ynfI	1.08254	1.08887	0.958731
citT	1.00887	1.11406	0.964357
nrdG	1.01603	1.14044	1.10277
wcaC	1.04878	1.01212	1.03187
nirC	0.922924	0.900599	0.963232
hybD	1.0938	1.02292	1.12752
yedP	0.934179	0.893404	1.00149
cheA	0.965898	0.996535	1.03975
STM14_4933	0.932132	0.970152	0.960981
STM14_5333	0.996594	1.01212	1.13202
arcC	1.0191	0.972551	1.07126
potE	1.03445	1.03971	1.06901
cbiQ	1.04161	1.04091	1.09039
dsdA	1.14291	1.13684	1.11627
ygaC	1.02115	1.08887	1.1444
ynaJ	1.21658	1.16202	1.1534
flgD	1.14393	1.22079	1.1579
STM14_1195	1.10915	1.22918	1.14215
STM14_1243	1.20021	1.27355	1.16353
iroB	1.04366	1.0517	1.02175
hpaH	1.13166	1.22198	1.10614
hydH	0.988408	1.03731	0.89234
flgI	1.1204	1.2004	1.19279
hofC	0.855393	0.911392	0.899091
STM14_5136	0.99864	0.992937	1.03075
flgH	0.901436	0.916188	1.01049
STM14_2218	0.956689	0.95936	1.01387
yhaO	0.963851	0.970152	1.02512
yccR	1.07436	1.07568	1.09714
ygbF	1.08357	1.05769	0.74718
STM14_3713	1.17156	1.16562	1.01724
STM14_5448	1.09891	1.18001	1.14778
STM14_0383	1.10198	1.192	1.1444
STM14_5332	1.10096	1.15123	1.2288
yihW	1.05696	1.02651	1.07126
STM14_5340	1.21658	1.23518	1.21642
fucK	1.04775	1.06129	1.11514
STM14_5465	1.10096	1.12005	1.13652
dcp	1.08254	1.17641	1.1579
STM14_1869	1.05594	1.13924	1.06451
amyA	1.23295	1.30713	1.22317
thiH	0.94748	1.07448	0.954229
nrfG	1.02075	1.01363	0.955455
yibD	0.94592	0.93154	0.93379
ydhE	0.898912	0.848261	0.85471
smvA	1.00828	0.939868	0.939206
ycgO	0.992928	0.888711	0.93054
acrB	1.04761	0.994594	0.976038
gmd	0.939204	0.938678	1.01395
fliJ	0.995806	0.85183	0.968455
ydgJ	0.9747	0.883952	0.983621
nlp	1.02075	0.955334	0.948956
STM14_1857	0.983335	0.950575	1.09087
sulA	0.993887	0.957714	1.04862
hycH	0.999643	0.962472	1.05837
ybgT	0.0115122	0.00951765	0.00974955
solA	0.984294	0.97199	1.08003
ccmD_1	0.918099	1.1671	0.984704
basS	0.728147	0.843502	0.808129
yjbQ	0.988131	1.08977	0.944623
yneJ	1.02651	0.916074	0.903458
dinF	0.865334	0.818518	0.852544
orf70	0.96031	0.813759	0.890458
hofQ	0.936326	0.89109	0.911041
tdcD	1.03034	0.942247	0.932706
ybhO	0.979497	0.832794	0.959789
STM14_2650	1.03898	0.799483	0.980371
eutC	1.01691	0.968421	0.955455
ybaE	0.920977	0.794724	0.929457
btuD	0.843269	0.806621	0.915374
ybbB	1.04185	0.89109	0.981454
STM14_2347	0.896034	0.788775	0.853627
STM14_0381	0.982375	0.855399	0.965205
malQ	1.11285	0.848261	1.00312
eutD	0.993887	0.81138	0.913207
cobT	0.903708	0.751894	0.92729
rhoL	0.982375	0.913694	0.973871
yabN	1.03994	1.09334	0.844961
baeS	1.01403	1.11119	0.944623
fliR	1.04377	1.12308	0.99012
yhhK	0.0057561	0.0107074	0.00541641
yjcO	0.923855	0.916074	0.925123
yihO	0.87205	0.9708	0.943539
pgpB	1.0054	1.05289	1.00095
STM14_2096	0.963188	0.975559	1.0172
yiiU	0.873969	0.898228	0.896958
ybeR	0.887399	1.22421	1.05078
yedJ	1.01212	1.01244	0.960872
speF	0.985253	0.986266	1.04753
yeiU	1.03802	1.05646	1.1017
slyX	1.062	1.00411	1.02479
holE	1.02459	1.04337	1.1277
ybdK	0.94592	0.966041	1.0367
ybbL	0.959351	0.980318	1.04103
yicH	1.02267	1.05646	1.10603
elaC	0.919058	1.18733	0.971705
yneG	0.904668	1.16234	0.981454
ybdJ	0.845188	1.09453	0.903458
STM14_5481	0.882603	0.949386	0.93054
ybgS	0.85766	0.901797	0.895875
yodD	0.970863	1.03029	0.984704
yjbF	0.790505	0.927971	0.915374
ycfR	1.0668	1.24443	1.13745
ligT	0.879725	0.999353	0.934873
fliZ	1.11956	1.45858	1.3606
eutK	0.891237	0.955334	0.918624
ptsP	1.02746	1.12308	1.04645
STM14_3146	1.08503	1.10524	1.05078
treA	1.01212	0.983887	1.02804
deoR	0.942082	0.927971	0.970621
yjbG	0.935367	0.982697	0.991204
ygaD	0.755968	0.880383	0.92404
yhgG	0.934408	0.961283	0.93379
yecA	1.04185	1.01958	0.998787
yhjC	0.933448	0.954144	0.968455
pspC	0.957432	1.17662	0.966288
rffH	0.920017	1.15045	0.872043
eutP	0.79818	1.07787	0.815712
purR	0.949757	1.19209	0.93704
yggS	0.9747	0.885141	1.05512
rhlB	1.01883	0.906556	0.963038
ymgE	1.05816	0.962472	0.981454
nupC	0.922895	0.822087	0.907791
erfK	0.951676	0.907746	0.92729
yecG	1.08503	1.06122	1.09845
yhjR	1.05337	0.813759	1.02912
yraM	1.09174	0.828036	0.965205
copA	1.11764	0.918453	1.12228
yibL	1.15026	0.979128	1.10278
ybfA	1.15986	1.02434	1.24686
STM14_3944	1.12916	1.03742	1.04103
xthA	0.947839	0.910125	1.0692
fliE	0.956473	0.81138	0.992287
galK	1.08886	0.949386	1.0692
galM	1.06488	1.04932	1.08545
caiD	1.13395	0.920833	1.12336
tdcG	1.09462	1.05884	1.02695
rpmE	0.947839	0.993405	1.0172
yccD	1.13107	1.04099	0.940289
yidQ	0.991009	0.9708	0.973871
yfgA	0.376065	0.358102	0.400815
ddg	0.902749	0.824466	0.888292
hisA	0.00479675	0.0166559	-0.00758298
yifL	0.791464	0.792344	0.893708
ydhJ	1.02651	1.09572	1.0692
ybdR	1.01403	0.933919	0.888292
lepA	1.17425	1.07549	1.15586
yaiZ	1.13395	0.916074	1.01395
yfbE	1.13012	1.0053	0.987954
ycdF	1.04953	0.939868	1.00745
ecnB	1.06008	0.8899	1.04212
STM14_2981	1.16657	1.03504	1.14936
ydiJ	0.984294	0.874434	0.958705
yoaH	1.11477	1.04694	1.02804
yciH	1.00444	0.895849	0.00433313
xni	1.04665	0.876814	0.972788
ydhC	1.12916	1.04932	1.05837
STM14_2169	0.996765	0.906556	1.07028
yccX	1.0361	1.12427	0.86121
nirB	1.01979	1.10881	0.99337
STM14_2825	0.895074	0.897039	0.872043
yiaH	0.865334	0.977939	0.887209
amiB	1.01499	1.08977	0.956539
ynfA	1.08982	1.02196	1.11253
ydgK	0.972782	0.820897	0.972788
yhbQ	1.03322	0.913694	1.0432
ompW	1.13491	1.01363	1.14936
yfeZ	1.14067	1.01006	1.15045
yfeC	1.23852	1.13498	1.25119
STM14_3005	1.22029	1.09572	1.17536
chaB	1.1282	1.09691	1.26636
aldB	1.13012	1.10286	1.11361
ndk	1.05241	1.08858	1.14503
mdh	1.1234	1.08382	1.23386
edd	1.09078	0.954144	1.10712
mdoC	1.10229	1.10524	1.06162
tpx	1.08119	1.05646	1.11578
STM14_5113	1.04953	1.07906	1.0237
oppA	1.04761	0.995784	1.02804
citF	1.01979	0.818518	0.99012
priC	1.10038	0.944627	1.04103
ydfI	0.966066	0.742377	0.985787
pncA	1.17041	1.03623	1.15695
ybgH	1.08215	0.926781	1.02045
yhdP	1.07159	0.84945	1.0302
STM14_0906	1.1282	0.943437	1.07895
aroE_2	0.0019187	0.00237941	-0.00216657
yecH	1.18384	1.16829	1.19919
STM14_1562	1.13395	1.05884	1.22194
ydbL	1.04185	0.888711	1.07895
STM14_4356	1.02555	0.918453	0.836294
yecE	1.06488	1.02315	1.08437
yhcN	1.07543	0.989836	1.17645
rfe	1.14355	1.01958	0.976038
mliC	0.94496	0.942247	0.93379
yfbT	0.911383	0.998164	0.873126
ycfM	1.12436	1.12665	1.0237
yedA	0.982375	0.976749	0.982537
aidB	1.00348	0.951765	1.0237
ilvL	0.992928	0.873244	1.09628
stpA	1.01403	0.883952	1.04428
ybaB	1.02555	0.905366	1.04753
ychK	1.11093	1.17781	1.27719
greA	0.938245	0.858968	0.953289
yhdH	1.05625	0.994594	1.05187
ybaV	1.07927	0.935109	1.0822
yciT	1.01595	1.07549	1.11253
maa	1.13587	1.13855	1.17861
yaiA	1.11093	1.11357	1.24903
yfiC	1.13491	1.0172	1.05728
yliA	1.062	1.01363	1.15695
glgS	1.16561	0.994594	1.23278
STM14_3795	1.07543	1.01125	1.16236
yjbE	0.972782	0.952955	1.07028
yajI	0.971822	1.00768	1.09412
ybcJ	1.04665	0.992215	1.09412
narG	1.0668	1.13974	0.994454
ucpA	1.05241	1.20636	1.05945
ygbE	1.02842	1.04932	0.972788
otsB	1.04281	1.19328	1.05945
ybgE	1.07447	1.01244	1.14286
gdhA	0.873009	0.81019	0.969538
moaE	0.903708	0.870865	0.958705
recD	1.0409	0.922022	1.04645
yfdC	0.925773	0.813759	0.931623
yfbB	0.961269	0.947006	1.03454
yrdB	1.09174	1.01482	1.1147
malY	1.0668	1.0053	1.0497
fhuF	1.11668	1.03623	1.14178
STM14_5469	1.09174	0.995784	1.09737
fliI	0.911383	0.937489	1.09953
yhdN	0.978538	0.966041	0.983621
yncA	1.00924	0.937489	1.08762
ygfB	1.17808	1.23135	1.21978
trpA	0.949757	0.980318	0.913207
yjbH	1.08407	1.1671	1.0692
pgpA	1.01595	1.09215	0.971705
ybiI	0.868212	1.08263	1.01395
ygiY	0.896034	0.9708	0.940289
yoaB	0.755968	0.968421	0.913207
yqjD	0.821204	0.880383	0.908874
STM14_0826	0.891237	1.0291	0.725799
pepP	0.8567	1.12665	1.05403
ivbL	0.941123	1.04813	1.05187
STM14_5374	0.875887	1.09929	1.0822
yjcB	0.988131	0.9708	1.03129
malS	0.885481	1.05646	1.07137
ldcA	1.05337	0.895849	0.786463
yaaJ	1.07255	1.07074	1.03237
yjdL	0.896034	1.08382	1.0627
yeaM	0.801058	1.08501	0.99987
STM14_5358	0.780912	1.02434	0.7128
yeaS	0.869172	1.02434	0.956539
yajO	0.873009	1.12784	0.987954
basR	0.473919	0.509194	0.475561
yebW	0.889318	1.12665	0.980371
ibpA	0.725269	0.97318	0.774547
ycbG	0.866294	1.15164	0.943539
yabI	0.88644	0.97318	0.925123
menE	0.894115	0.922022	0.908874
ydbH	0.874928	0.85183	0.877459
ihfB	0.426911	0.471124	0.409481
bolA	0.846147	0.944627	0.850377
ycaP	0.87109	1.01244	0.876376
fliO	0.759806	0.941058	0.891542
thiK	0.82792	1.03623	0.84821
fliL	1.06296	1.11357	1.0562
phrB	0.866294	1.08382	0.885042
blc	0.926733	1.11832	0.284903
sgbE	0.87109	1.09572	0.93704
ybdM	0.772277	1.04337	0.836294
syd	0.786668	1.04932	0.784297
yrbB	0.876847	1.06241	0.86446
ypeC	0.770359	0.966041	0.747465
STM14_2278	0.87205	1.11475	0.880709
wecD	0.914261	0.97199	0.981454
yjfL	0.925773	0.93154	0.992287
rrmA	0.956473	0.914884	0.973871
fliA	1.04857	1.0636	1.15695
yigW	1.11764	0.899418	1.11036
yabF	1.05241	0.941058	1.04103
yliJ	1.08982	1.09572	1.19269
btuE	0.948798	1.07193	1.1407
yjdC	1.0927	1.13141	1.14503
yheU	1.02746	1.07549	1.07137
yacA	0.746375	0.816138	0.771297
ppdC	1.02555	1.17067	1.15803
STM14_1829	1.13107	1.04813	1.06595
cspA	1.03514	1.1552	1.06162
STM14_4446	0.926733	1.0517	0.724716
narU	1.062	1.20398	0.914291
fes	1.0313	1.2016	1.03995
ygjO	0.987172	1.15045	0.968455
ygeA	0.94592	0.963662	0.998787
ybdZ	0.927692	0.936299	0.932706
yqjK	1.06296	0.995784	1.04537
yhhM	1.05816	0.823277	1.02912
carB	0.000959351	0.00832794	0.00216657
ymdF	1.03514	0.976749	0.976038
pabC	0.200504	0.247459	0.21449
yhjL	0.962229	0.977939	0.925123
fliG	1.12724	1.05051	1.05187
eutM	1.07255	1.11357	0.997703
thiM	0.99005	1.02196	1.08003
rpmF	0.775155	0.805431	0.836294
apbE	0.90179	0.941058	0.974955
kdpC	1.05816	1.09334	1.08003
rmf	0.993887	1.00768	1.00962
STM14_1993	1.08886	1.179	1.03778
pcnB	0.841351	1.05051	0.828711
moaD	1.05816	1.17305	1.04645
glpC	0.893156	1.07906	0.878542
tyrP	1.05241	1.20279	0.93704
hypA_1	1.11189	1.11594	1.22086
eco	1.06584	1.10405	1.23169
argI	0.0853822	0.0345015	0.0216657
ymdC	1.12724	1.13498	1.30969
ybaZ	1.11764	1.11238	1.20028
rumA	1.02746	1.05527	1.16128
STM14_2227	0.9747	1.1207	1.13745
STM14_1589	1.14259	1.11	0.869876
fucA	0.991009	1.05765	0.0162492
yjeH	1.12628	1.20636	1.23278
[truncated: 1,725 more rows]
