# Supplementary material for: A macrophage-based screen identifies antibacterial compounds selective for intracellular Salmonella Typhimurium
Source: Nat Commun. 2019 Jan 14;10:197. doi: 10.1038/s41467-018-08190-x (PMC6331611; doi:10.1038/s41467-018-08190-x)
Supplement: Supplementary file 5 — Supplementary Data 2 [file 41467_2018_8190_MOESM5_ESM.xlsx]

## Sheet: Sheet1
Gene	Fold change cfu	Category
aroE_2	0.603175	LPM
rfc	0.622951	LPM
pyrF	0.71875	LPM
pgm	0.727273	LPM
pyrE	0.8	LPM
hisA	1	LPM
purG	1.03279	LPM
proA	1.03846	LPM
sucB	1.04673	LPM
rfaK	1.10714	LPM
argH	1.11628	LPM
purE	1.14286	LPM
pfs	1.15044	LPM
argG	1.15385	LPM
rfaH	1.21154	LPM
rfbK	1.25	LPM
rfaI	1.27083	LPM
pyrC	1.27778	LPM
galE	1.2963	LPM
argI	1.31579	LPM
purF	1.32653	LPM
carB	1.33333	LPM
argB	1.33333	LPM
ilvH	1.33333	LPM
serB	1.35616	LPM
narK	1.39024	LPM
trpB	1.39216	LPM
metC	1.39623	LPM
ppc	1.49091	LPM
nadA	1.52778	LPM
cysB	1.55556	LPM
argE	1.5641	LPM
hisG	1.61111	LPM
thrA	1.61538	LPM
cysI	1.61765	LPM
pdxJ	1.63889	LPM
rfbN	1.66667	LPM
STM14_0850	1.67797	LPM
purM	1.67857	LPM
leuA	1.7	LPM
sifB	1.71429	LPM
serA	1.71429	LPM
bioA	1.71429	LPM
carA	1.72	LPM
trpE	1.75	LPM
bioC	1.77143	LPM
mutS	1.7907	LPM
pheA	1.7931	LPM
rfaG	1.79487	LPM
nadC	1.81481	LPM
lysR	1.82222	LPM
leuD	1.82759	LPM
panD	1.83784	LPM
rfaJ	1.84	LPM
tolR	1.86207	LPM
pdxA_1	1.86207	LPM
STM14_0183_leader	1.86486	LPM
STM2010	1.87234	LPM
glnG	1.88	LPM
purD	1.88889	LPM
proB	1.88889	LPM
rfbD	1.89474	LPM
prc	1.92105	LPM
tolQ	1.95455	LPM
cysC	1.95455	LPM
arcA	1.95652	LPM
cysN	1.97059	LPM
cysQ	2.02128	LPM
gshA	2.02273	LPM
trpD	2.03125	LPM
thrB	2.03226	LPM
adhP	2.04	LPM
cysE	2.05085	LPM
bioH	2.05558	LPM
metA	2.08065	LPM
metB	2.09091	LPM
lysA	2.09677	LPM
hisH	2.12903	LPM
purK	2.13636	LPM
soxR	2.15686	LPM
ihfB	2.17647	LPM
ampE	2.21739	LPM
thiI	2.21875	LPM
pdxB	2.2439	LPM
cysK	2.28571	LPM
cysA	2.29787	LPM
pps	2.33333	LPM
rfaL	2.36667	LPM
slrB	2.37037	LPM
STM14_1150	2.44186	LPM
yobG	2.47273	LPM
panB	2.48	LPM
leuB	2.48148	LPM
srlR	2.48936	LPM
manA	2.5	LPM
thiE	2.5098	LPM
cysD	2.51613	LPM
gltD	2.52174	LPM
cysJ	2.54348	LPM
pabC	2.55556	LPM
yjcD	2.59615	LPM
metE	2.63043	LPM
lrp	2.63636	LPM
rfbP	2.675	LPM
pal	2.71429	LPM
leuC	2.72727	LPM
rpoS	2.77273	LPM
gltA	2.85714	LPM
STM14_4562	2.86207	LPM
STM14_5063	2.9	LPM
yidG	2.90385	LPM
bioF	2.90476	LPM
thiF	2.93478	LPM
ybeJ	2.96429	LPM
argA	3.11111	LPM
sufA	3.11538	LPM
yfgA	3.17857	LPM
hisB	3.21429	LPM
fur	3.33333	LPM
aroA	3.44444	LPM
hisI	3.71429	LPM
sbp	4.10345	LPM
cysH	4.15385	LPM
bioB	4.46875	LPM
yqgD	7.27273	LPM
pyrD	1.66667	Motility
fliT	1.94118	Motility
argC	2.34483	Motility
fliG	2.35484	Motility
fliF	2.68571	Motility
flhD	3.33333	Motility
flhC	3.66379	Motility
fliC	4.11111	Motility
fliA	4.14286	Motility
fliD	7.30769	Motility
phoP	1.05405	Regulator
hilD	1.38095	Regulator
fljB	1.39286	Regulator
phoQ	1.45455	Regulator
fliZ	2.08	Regulator
envZ	2.25926	Regulator
slyA	2.33333	Regulator
rpoS	2.40909	Regulator
hilA	2.58621	Regulator
rpoE	2.61111	Regulator
barA	3.78571	Regulator
hilC	4.15789	Regulator
sitA	1.27273	SPI1
prgJ	1.34783	SPI1
prgK	1.42553	SPI1
avrA	1.77143	SPI1
sicA	2	SPI1
sipC	2.04762	SPI1
ssrA	2.2381	SPI1
prgH	2.29412	SPI1
prgI	2.5	SPI1
sipB	2.6	SPI1
ssrB	2.66667	SPI1
sitB	2.67857	SPI1
invF	2.69231	SPI1
invA	2.94118	SPI1
pipC	4.42857	SPI1
ssaQ	1	SPI2
sseE	1.02667	SPI2
ssaN	1.08696	SPI2
sscB	1.18182	SPI2
ssaJ	1.19512	SPI2
ssaP	1.26415	SPI2
ssaC	1.27273	SPI2
ssaH	1.29412	SPI2
sseD	1.32	SPI2
ssaO	1.36364	SPI2
sseJ	1.40678	SPI2
ssaG	1.41667	SPI2
ssaV	1.48837	SPI2
ssaU	1.54762	SPI2
ssaI	1.55172	SPI2
sseL	1.57143	SPI2
sseG	1.57895	SPI2
ssaD	1.62791	SPI2
ssaM	1.63636	SPI2
ssaL	1.7037	SPI2
ssaS	1.72917	SPI2
ssaK	1.78261	SPI2
ssaT	1.81081	SPI2
sifB	1.86486	SPI2
sseI	1.88	SPI2
ssaB	1.91667	SPI2
sspH2	1.93023	SPI2
sseC	2	SPI2
sseF	2.03509	SPI2
ssaE	2.125	SPI2
sopE2	2.31034	SPI2
sseB	2.4	SPI2
sscA	2.42424	SPI2
sitD	2.86667	SPI2
sifA	3.25	SPI2
pagC	0.72	Virulence
sodC_1	0.9	Virulence
phoR	1.01449	Virulence
misL	1.01587	Virulence
phoB	1.13043	Virulence
pagP	1.28125	Virulence
pagO	1.35556	Virulence
iroC	1.36364	Virulence
cadA	1.37288	Virulence
iroB	1.39216	Virulence
mig-14	1.41509	Virulence
bolA	1.425	Virulence
sfbA	1.4717	Virulence
pagD	1.48214	Virulence
msrA	1.59459	Virulence
basR	1.62791	Virulence
sodC_2	1.65217	Virulence
pipA	1.66667	Virulence
rseA	1.67442	Virulence
fimA	1.80769	Virulence
phoN	1.82979	Virulence
basS	1.86842	Virulence
rmbA	1.97059	Virulence
sfbC	1.97368	Virulence
pqaA	2.27273	Virulence
soxS	2.54167	Virulence
ssaR.avg	1.10264	Low control
WT.avg	1.94893	High control
