# Supplementary material for: A macrophage-based screen identifies antibacterial compounds selective for intracellular Salmonella Typhimurium
Source: Nat Commun. 2019 Jan 14;10:197. doi: 10.1038/s41467-018-08190-x (PMC6331611; doi:10.1038/s41467-018-08190-x)
Supplement: Supplementary file 6 — Supplementary Data 3 [file 41467_2018_8190_MOESM6_ESM.xlsx]

## Sheet: Sheet1
Compound	R1.LPM	R2.LPM	R3.LPM	R1.Macrophage.T3	R2.Macrophage.T3	R3.Macrophage.T3	R1.Macrophage.Tfinal	R2.Macrophage.Tfinal	R3.Macrophage.Tfinal
MAFENIDE HYDROCHLORIDE	2.38438	1.87882	1.54232	0.767652	0.64025	0.649156	0.0803665	0.0718221	0.0775396
ARTEMETHER	0.982984	0.823208	0.807426	0.641602	0.621567	0.687474	0.70592	0.7946	0.740312
DESVENLAFAXINE SUCCINATE	1.8292	1.78736	1.51403	0.735926	0.623708	0.713203	0.689022	0.613434	0.761127
CYCLAMIC ACID	2.00519	2.06887	1.75832	0.696238	0.586979	0.780071	0.798915	0.718481	0.727755
SANGUINARINE SULFATE	1.96555	1.99261	1.6581	0.694478	0.62752	0.785165	0.717208	0.75827	0.775918
MECLOFENAMATE SODIUM	2.42473	2.22023	2.10552	0.727897	0.68504	0.85554	0.627399	0.732443	0.997594
MEDRYSONE	1.95968	2.01754	1.75386	0.7082	0.770645	0.823659	0.586405	0.979207	0.874883
MEGESTROL ACETATE	1.896	1.89397	1.73369	0.81002	0.818035	0.857138	0.887189	0.994138	1.02754
MELPHALAN	1.65038	1.7059	1.54825	0.755514	0.819942	0.981276	0.845034	0.983191	1.28292
DACTINOMYCIN	1.14294	1.15074	1.09097	0.866693	0.800952	0.914223	0.944174	1.02962	1.17897
METAPROTERENOL	1.05975	1.22151	1.11841	1.07246	1.02906	1.07332	1.04455	0.895533	1.00274
OMEGA-3-ACID ESTERS (EPA shown)	0.976875	0.945645	0.965929	1.03895	1.02771	0.999185	0.786275	0.83067	0.864594
METHIMAZOLE	1.13893	1.08245	1.20315	1.1089	1.00368	1.11723	0.915406	0.817023	0.944072
METHOCARBAMOL	1.17319	1.11892	0.984742	1.04888	1.07224	1.03634	0.886907	0.7883	0.744006
METHOTREXATE(+/-)	0.659536	0.720714	0.613654	1.01067	1.09819	1.03094	0.852686	0.810956	0.811292
METHOXAMINE HYDROCHLORIDE	1.31081	0.580878	1.18631	1.06129	1.06554	1.21469	0.998905	0.893722	0.989695
OLANZAPINE	1.12602	1.09429	1.07461	1.04888	1.14486	0.968761	1.09161	0.939229	0.846297
TAZOBACTAM	1.23274	1.19537	1.15723	1.09762	1.15054	1.05678	1.14307	1.00949	0.982988
PITAVASTATIN CALCIUM	1.27958	1.2444	1.04407	1.1181	1.17936	1.30604	1.15069	1.12262	1.23049
METHYLPREDNISOLONE	1.24613	1.27081	1.01187	1.07303	1.08097	1.04282	0.396193	0.377017	0.479008
METRONIDAZOLE	1.02627	1.13701	1.09353	1.10384	1.01753	0.9998	1.06818	0.968679	0.945558
FENSPIRIDE HYDROCHLORIDE	0.997914	0.996773	0.993772	1.13613	1.058	0.975431	1.07411	0.97638	0.861884
MINOXIDIL	1.06686	0.998349	0.966492	1.0879	1.06322	0.94119	0.805023	0.832282	0.84495
MEFEXAMIDE HYDROCHLORIDE	0.880189	0.863287	0.863832	1.06956	1.0659	0.992614	1.09694	0.915479	0.815064
FLUORESCEIN	0.974015	0.995018	1.00003	1.0114	1.09634	0.960373	0.979227	0.86662	0.827679
DEXPANTHENOL	0.922043	0.949811	0.919503	1.08097	1.0636	1.02931	0.985805	1.02288	0.908715
OXYBUTYNIN CHLORIDE	0.926464	0.972171	0.965077	1.11883	1.09176	1.05106	1.18037	1.12766	1.09334
CARTEOLOL HYDROCHLORIDE	0.937599	0.86639	0.912032	0.961176	1.02399	1.00322	1.26967	1.07245	1.124
PROPOXYCAINE HYDROCHLORIDE	1.01893	1.00646	1.01708	1.00088	1.05335	1.09993	1.16423	0.992551	1.07903
NAPROXEN(+)	1.10081	1.06153	1.03644	1.06342	0.995395	1.04819	1.02691	1.04122	1.18759
VINBLASTINE SULFATE	0.977218	1.10609	1.10804	1.1495	1.00035	0.975076	1.19901	1.10001	1.0724
CEFOTETAN	0.00905812	0.0091828	0.00888978	1.01668	1.01547	1.0268	1.21391	0.941142	0.997557
BALSALAZIDE DISODIUM	0.983048	1.06178	0.964779	1.01201	0.939694	1.00632	0.798088	0.714613	0.899257
PROPARACAINE HYDROCHLORIDE	1.04581	0.955064	0.983965	1.03365	0.989212	1.00457	0.988726	0.910601	0.83371
NOREPINEPHRINE	0.95835	0.935222	0.93175	1.03644	0.977602	0.981375	1.05456	0.92048	0.867495
NORETHINDRONE	0.952696	0.991913	0.993955	1.08685	0.990765	0.945295	1.18363	1.00491	0.929881
NORETHYNODREL	0.936726	0.986498	0.946094	1.17944	1.1012	1.03251	1.30963	1.14951	0.982887
NORFLOXACIN	0.0185581	0.0282203	0.0273198	1.03424	1.08637	1.07612	1.20253	1.21383	1.15924
LINAGLIPTIN	0.865116	0.980759	0.931204	1.09372	1.0131	0.99182	1.26559	1.1116	1.20977
OLMESARTAN	1.08698	0.906911	1.08566	1.03417	1.02908	1.01694	1.12294	1.11163	1.11838
NIACIN	1.05473	1.25255	1.20272	1.14334	0.968141	1.04059	1.00079	0.883707	1.05205
NOVOBIOCIN SODIUM	0.00987469	0.0500531	0.0581471	0.970607	0.954872	1.01495	0.725733	0.924564	1.05737
NYLIDRIN HYDROCHLORIDE	0.953096	1.02537	0.944928	1.07276	1.00548	0.969436	1.07819	0.91149	0.909466
CEFMENOXIME HYDROCHLORIDE	0.0104359	0.0317387	0.0307259	0.929405	1.0018	1.03041	0.946481	0.899738	0.960035
ETHYL VANILLIN	0.838889	0.879428	0.842011	1.00578	0.987822	0.934404	0.964067	1.01768	0.809286
MESORIDAZINE BESYLATE	0.937984	0.990933	0.959313	0.915423	0.963146	0.979458	1.00479	1.17364	1.10767
OXYBENZONE	0.933633	0.946484	0.916282	1.01042	0.961133	0.873034	0.326425	0.433895	0.489282
RITONAVIR	0.905388	0.853061	0.899016	0.995681	1.00935	0.984827	1.17919	1.27203	1.20188
OXYPHENBUTAZONE	0.88843	0.890064	0.902694	1.01814	1.03448	1.00921	1.24759	1.3148	1.14503
NORTRIPTYLINE HYDROCHLORIDE	1.03128	1.08815	0.981135	0.987723	0.972201	0.95111	1.18737	1.22318	1.26989
METHSUXIMIDE	0.869764	0.937542	0.929235	1.05514	0.933431	0.92694	0.996634	1.09927	0.974498
LEVOCETIRIZINE DIHYDROCHLORIDE	0.977748	0.957795	0.91645	0.996992	0.986618	1.00373	0.8174	0.910936	0.922306
ISOBUTAMBEN	0.904324	0.862203	0.845256	1.06228	0.934321	1.0388	1.05041	0.914502	0.948818
ABACAVIR SULFATE	0.906487	0.908154	0.910574	0.996976	0.986745	0.996921	0.962344	0.922921	0.918606
PHENACEMIDE	0.877307	0.857993	0.891392	1.01455	0.973498	0.990022	0.944066	1.02028	0.973413
GUANADREL SULFATE	0.878456	0.849604	0.862131	1.02297	1.01834	0.950897	1.06658	1.04476	0.949378
NAFTIFINE HYDROCHLORIDE	0.863521	0.895765	0.896745	0.979022	0.963037	0.916515	1.1385	1.11592	1.06999
PHENINDIONE	0.935215	0.916485	0.897438	0.937927	1.0155	0.972169	1.07731	1.26445	1.21976
MEPRYLCAINE HYDROCHLORIDE	0.990888	1.00453	0.952214	0.910784	0.827784	0.744972	0.116852	0.116628	0.118694
PHENYLBUTAZONE	0.993735	0.996463	0.964666	0.937709	1.01568	1.00582	1.03177	1.10887	1.08783
FENOFIBRATE	0.919371	0.909568	0.869673	0.943753	0.945078	1.03122	0.771531	1.15343	1.12663
FENOPROFEN	0.919811	0.932472	0.914002	0.951333	0.921819	1.00032	0.951145	0.947308	1.0394
FLUFENAMIC ACID	0.980261	0.970372	0.98468	0.869734	0.934261	1.01167	0.690657	0.938861	0.962442
HYDROXYAMPHETAMINE HYDROBROMIDE	1.01411	0.967591	0.936716	0.898739	1.04469	0.907916	0.827375	1.02528	0.857007
FENBENDAZOLE	0.976379	1.01426	0.970064	0.921783	0.942484	0.854446	0.852469	0.921773	0.894079
ERGONOVINE MALEATE	0.973924	0.974988	0.967772	0.972159	0.95555	0.898483	0.855238	0.938633	0.879847
MEFENAMIC ACID	0.966238	1.10512	1.03338	0.934034	1.03438	0.984703	0.926928	1.12111	1.02828
TIBOLONE	0.975669	1.03918	0.945417	1.05048	1.08025	1.07542	1.14055	1.25287	1.18932
CYCLOBENZAPRINE HYDROCHLORIDE	0.989993	1.02669	0.971595	0.934126	0.967008	0.989101	1.16562	1.10955	1.10432
PROBUCOL	0.889199	0.935242	0.883582	0.901007	0.914377	1.06865	1.12101	1.11046	1.30532
MEBENDAZOLE	0.938142	0.951055	1.00664	0.957379	0.997703	1.02899	0.945213	1.08123	1.07295
DEXLANSOPRAZOLE	0.870457	1.03177	0.998851	0.903804	0.980186	1.05583	1.06718	1.17613	1.29097
IBANDRONATE SODIUM	1.09919	1.17146	1.00961	0.899335	0.888121	0.871889	0.0763775	0.0946749	0.097995
FLUROFAMIDE	1.06496	1.07961	1.04516	1.08577	1.07582	1.12325	0.906793	1.09949	1.10988
PROGLUMIDE	1.06477	1.07942	1.11283	0.878118	1.04333	0.994202	0.818145	1.217	1.07765
CLOFARABINE	1.11527	1.13062	1.08167	0.971949	0.962014	1.08974	0.945398	0.967142	1.1768
ATENOLOL	1.07179	1.09948	1.0644	0.842176	1.02875	1.1217	0.881141	1.10254	1.20147
SOLIFENACIN SUCCINATE	0.961397	1.00062	0.993852	0.86977	0.932248	1.06242	0.997917	1.07071	1.24678
PIMOZIDE	0.966733	0.967475	0.960931	0.977412	0.954992	0.968382	1.11576	1.06487	1.10748
SULISOBENZONE	0.999942	1.01371	0.99277	0.960397	0.970467	1.0406	0.888544	1.03958	1.10242
NEFOPAM	1.37609	1.23612	1.21586	0.901443	0.953032	0.820495	0.97186	0.919004	0.9175
VORINOSTAT	1.48479	1.24934	0.890083	0.862183	0.874845	0.899159	0.806812	0.956111	0.91749
CAPECITABINE	1.48723	1.41521	1.16275	0.850122	0.88477	0.856825	0.724137	0.820869	0.852308
VINORELBINE	1.69627	1.43285	1.27835	0.890252	0.881326	0.862904	0.798011	0.792786	0.797441
SULFACHLORPYRIDAZINE	1.19228	1.06893	1.01801	0.931626	0.935615	0.979181	0.809031	0.843008	0.849933
DOCETAXEL	1.57512	1.48861	1.35282	0.989772	0.969513	0.973499	0.802289	0.903697	0.878708
SULFADIMETHOXINE	1.56329	1.32352	1.31955	0.99419	0.997578	0.982708	0.928269	1.04	1.08496
SULFAMONOMETHOXINE	1.50717	1.31192	1.19166	1.03047	0.97144	0.941222	1.02164	0.938316	0.992062
GEFITINIB	1.38306	1.18633	1.06933	0.986114	0.934194	0.944929	1.06023	0.990928	1.04772
DASATINIB	1.29918	1.07292	0.956475	0.928481	0.926483	1.03374	0.965603	0.972002	1.18903
SULPIRIDE	1.09577	1.03657	1.01585	0.994903	0.963603	0.945431	0.941231	1.1381	0.977945
PALIPERIDONE	1.07943	1.0489	0.930042	1.03312	0.954251	1.00063	0.939343	0.984493	0.970743
SULOCTIDIL	1.05957	1.06127	1.04542	0.578211	0.656899	0.919708	0.83755	0.89645	0.952146
RAMELTEON	1.14975	1.13183	1.06306	1.02622	1.01033	1.02885	0.867553	0.864477	0.864036
SULFAMETER	1.23311	1.18215	1.22729	1.02411	0.990136	1.03295	0.867916	0.918332	0.928792
SULFAMETHOXYPYRIDAZINE	1.20062	1.21871	1.15082	1.04641	1.00344	0.931753	1.0157	1.06439	0.961005
ARMODAFINIL	1.0481	1.10899	1.0437	1.04622	0.947897	1.04683	0.977327	0.836153	0.961614
SACCHARIN	1.08699	1.06408	1.07158	1.04651	0.972759	0.957632	1.07827	0.935982	1.01401
PHENSUCCIMIDE	1.01151	1.14797	0.975063	1.0814	0.983016	1.04881	1.1363	0.94378	1.11569
FLURANDRENOLIDE	1.10492	1.13036	1.13696	1.09375	0.93265	0.985415	1.03064	0.987228	0.99345
PIPERACETAZINE	1.01869	1.00469	0.968931	0.958716	0.992069	1.05109	1.17343	1.11999	1.17555
LOFEXIDINE HYDROCHLORIDE	0.880291	0.850947	0.863914	0.983218	0.967151	1.07258	0.99521	0.954519	1.08837
FLUNISOLIDE	0.96217	0.922409	0.87839	1.02322	1.02409	1.03604	0.95766	0.917365	0.940047
FLUMETHASONE	0.915739	0.91219	0.898173	1.04606	0.987212	0.994152	0.916367	0.89316	0.877514
XYLAZINE	0.928827	0.947892	1.00697	1.01533	0.994085	1.02281	0.905381	0.849542	0.936754
TOLAZAMIDE	0.929245	0.969239	0.949812	1.06456	1.01784	1.02689	1.01784	1.01394	1.0224
GALANTAMINE	0.926231	0.942479	0.938787	1.03871	1.03638	0.996703	1.00672	1.06999	0.98648
MEGLUTOL	0.920773	0.93839	0.903182	0.993195	0.932035	0.986931	0.980885	0.995536	1.09386
FULVESTRANT	0.931603	0.884759	0.889927	1.05165	1.01052	1.01574	1.04533	1.0255	1.02367
KETOPROFEN	0.93948	1.04648	1.02389	0.949746	0.994066	0.966185	1.10719	1.01139	0.924258
LISINOPRIL	0.948517	0.918413	1.01166	0.990677	1.01351	1.00463	1.06787	1.07038	1.03246
DABIGATRAN ETEXILATE MESYLATE	0.941807	0.911569	1.01618	1.02937	1.02108	1.00947	0.947035	0.954136	1.00861
TANDUTINIB	0.900135	0.889354	0.90822	1.02079	0.991192	1.02289	0.887686	0.872502	0.864948
FOLIC ACID	0.907295	0.869802	0.931216	0.979134	1.05347	1.08245	0.793038	0.91199	0.95235
PHTHALYLSULFATHIAZOLE	0.886474	0.935684	0.935144	0.98316	0.956408	1.03505	0.873942	0.838363	1.03045
SUCCINYLSULFATHIAZOLE	0.969618	0.978906	0.924727	0.990813	1.00876	0.966159	0.965628	0.950466	1.01511
TRANEXAMIC ACID	0.900122	0.993671	0.94954	1.04978	0.967146	0.995745	1.01315	0.99198	0.986679
CEPHALEXIN	0.983332	0.907123	0.845138	1.01583	1.01616	1.01894	0.970546	1.07266	1.17037
OXOLINIC ACID	0.00929999	0.00891567	0.0103324	0.948934	0.933338	0.888043	0.182936	0.204307	0.189117
CANDESARTAN	0.971307	1.06946	0.961606	1.05312	0.982122	0.940062	1.07308	1.05235	1.00621
NELARABIN	1.01429	0.933868	1.00416	0.971171	1.02075	1.12763	1.00967	1.01512	0.975706
TEMOZOLAMIDE	0.918115	0.908567	0.943262	1.0366	1.0098	1.04003	1.07917	1.00545	0.996651
MOXIDECTIN	0.904241	0.876195	0.950613	0.98476	0.998156	0.955498	0.826693	0.865475	0.800167
FENOLDIPAM MESYLATE	0.876397	0.950204	0.950506	0.973873	0.991891	0.963636	0.874044	0.877414	0.791486
DIAVERIDINE	0.466991	0.566469	0.603541	0.759569	0.814473	0.776642	0.145834	0.180741	0.184231
LOMUSTINE	0.878522	0.898997	0.965084	0.911943	1.00122	0.871112	0.978832	0.967983	0.856192
CEFOPERAZONE	0.8608	0.924654	1.03702	0.995746	0.990421	0.991106	1.05954	1.09682	1.09591
OFLOXACIN	0.0106489	0.0102089	0.0118311	0.862253	0.886758	0.819628	0.133717	0.136717	0.132095
BEZAFIBRATE	0.961354	0.911609	0.870715	0.970722	0.994187	1.0031	1.18569	1.12522	1.10038
ALGESTONE ACETOPHENIDE	0.999462	0.897645	1.00522	1.02594	0.97048	1.05327	1.23453	1.10799	1.37299
PENCICLOVIR	0.946593	0.939132	0.953848	0.98483	0.988377	1.00785	1.10008	1.03692	0.976361
NEFAZODONE HYDROCHLORIDE	0.977502	0.926578	0.976197	0.975178	1.02822	0.959307	0.909862	1.01413	0.941261
RIBOFLAVIN	0.861045	0.877054	0.944675	1.0572	1.01509	1.01224	1.05719	1.08372	0.937053
BUPROPION	0.970231	0.919915	0.935794	1.03407	0.993359	1.04198	0.954246	0.872828	0.99213
ASPARTAME	0.918362	0.860626	0.962992	0.981979	0.980981	0.943396	0.946765	0.987878	0.923993
ASCORBYL PALMITATE	0.858046	0.880653	0.841148	0.938321	0.969793	0.932731	0.976787	0.892426	1.04563
TERPENE HYDRATE	0.873342	0.866122	0.914531	0.99312	1.02057	0.971508	1.12632	1.07914	1.01469
NIACINAMIDE	1.01809	0.976017	0.969524	1.03958	1.02055	0.967249	1.20417	1.18264	1.06363
PROPRANOLOL HYDROCHLORIDE (+/-)	0.908086	0.850774	0.928643	1.02771	0.960965	0.986278	1.32603	1.30883	1.21955
METHSCOPOLAMINE BROMIDE	0.95029	0.962782	1.0078	1.00608	0.981501	1.06229	1.20612	1.1087	1.13674
EDROPHONIUM CHLORIDE	1.02988	0.90239	1.02118	0.975131	1.01386	1.08089	1.13104	1.15778	1.17649
TILORONE	0.977054	0.958717	1.11106	0.967774	1.03706	0.995575	0.979623	1.02195	1.00296
CLOMIPRAMINE HYDROCHLORIDE	0.991544	0.939516	1.06319	0.907578	1.00274	0.984725	0.900973	0.975907	0.954667
ARTESUNATE	0.930358	0.914781	1.00714	0.875441	0.951385	0.871277	0.886784	0.883991	0.837086
TROCLOSENE POTASSIUM	0.927929	0.958901	1.07111	0.896108	1.06644	0.882409	0.901918	0.98781	0.801145
DIFLORASONE DIACETATE	0.973679	1.01512	1.0412	0.965381	1.03563	0.950582	0.967721	0.944036	0.954574
SODIUM MONOFLUOROPHOSPHATE	0.990764	0.961695	1.07323	0.995828	1.03265	0.990163	1.01441	1.07971	0.908452
FLUNIXIN MEGLUMINE	1.02481	1.00614	1.08371	0.955816	1.0337	1.06369	1.02314	1.05779	1.12479
MEPHENESIN	0.921485	0.95975	1.03642	1.02257	1.01531	0.998216	1.02361	1.08575	0.980529
DEHYDROACETIC ACID	0.877863	1.54468	0.938281	1.01572	0.996854	0.991335	1.13006	1.13574	1.10895
SULFADOXINE	0.9254	0.959091	1.16707	0.973183	1.16919	1.06456	1.05446	1.26052	1.06383
FINASTERIDE	1.08445	1.01397	1.21971	1.05586	1.21878	1.18402	1.33348	1.43389	1.31334
PENTETIC ACID	0.0281772	0.0270128	0.0782632	1.05025	1.14376	1.12583	1.00739	1.0841	1.03423
NIKETHAMIDE	1.10461	1.05897	1.24203	1.04287	1.14522	1.06042	1.12808	1.09163	0.993935
HYDROCORTISONE VALERATE	1.05067	1.07352	1.13659	1.04526	1.13044	1.08569	1.08339	1.15473	1.09046
AZTREONAM	0.0918226	0.0880281	0.0874425	0.964732	1.03836	0.973949	0.185068	0.216681	0.197304
CROTAMITON	1.04601	1.01502	1.26134	1.03276	1.12158	1.10484	1.11881	1.19375	1.09844
ZOLPIDEM	1.06368	1.06887	1.16752	1.02146	1.0956	1.18999	1.10049	1.17296	1.20247
DOCOSANOL	1.05323	1.04534	1.22521	1.05298	1.06449	1.101	1.18843	1.21397	1.25488
OCTODRINE	1.01131	0.980667	1.14941	1.02527	1.10046	1.09852	1.20892	1.29244	1.23176
DIFLOXACIN HYDROCHLORIDE	0.010765	0.0106948	0.0110383	0.570285	0.5395	0.79324	0.900897	1.08336	0.960268
BETAMETHASONE VALERATE	1.71924	1.48662	1.31672	0.635541	0.63895	0.824383	0.920013	1.02648	0.993188
ERYTHROMYCIN	1.33529	1.07649	1.1784	0.63563	0.701614	0.83802	0.88772	0.964036	1.03822
CYPROHEPTADINE HYDROCHLORIDE	2.13309	1.75623	1.58303	0.639704	0.623257	0.745626	0.801184	0.863043	0.822836
LIOTHYRONINE	1.78778	1.57999	1.52951	0.656403	0.647876	0.82077	0.849861	0.881698	0.785181
THEOPHYLLINE	2.01993	1.67598	1.54772	0.698918	0.74316	0.800161	0.80435	0.838756	0.730532
TOLNAFTATE	1.96664	1.63319	1.48916	0.813363	0.821326	0.815698	0.930898	1.0201	0.845274
TRIMETHOBENZAMIDE HYDROCHLORIDE	1.76379	1.56976	1.4412	0.840909	0.77076	0.900419	0.87289	0.925447	0.87256
CEFAMANDOLE NAFATE	1.29372	1.17352	1.04642	0.876479	0.766551	0.953901	0.953888	1.00208	0.980344
DIMETHYL FUMARATE	1.57844	1.42138	1.25176	0.986545	0.895565	0.92167	0.909252	0.935366	0.96494
PIRACETAM	1.0526	0.981278	1.02758	1.14791	0.998675	1.06903	1.27238	1.06076	1.17247
GLUCONOLACTONE	1.06513	1.02195	0.957517	1.11613	1.07206	0.998664	1.0999	0.986344	1.0795
AZLOCILLIN SODIUM	1.17839	1.08485	1.11164	1.16409	1.08173	1.16286	1.08178	1.08974	1.13378
CHOLINE CHLORIDE	1.14228	1.08914	1.12412	1.1591	1.0804	1.04833	0.910706	1.04254	1.00215
ATORVASTATIN CALCIUM	1.31868	1.25092	1.32599	1.1037	1.10772	1.01817	0.870993	0.938928	1.01536
OXYPHENCYCLIMINE HYDROCHLORIDE	1.2474	1.23927	1.19913	1.10934	1.08083	1.02672	1.14635	0.999861	1.04296
PROPAFENONE HYDROCHLORIDE	1.34211	1.30271	1.32873	1.10704	0.974831	1.03794	0.998065	1.08283	1.0169
FLUCONAZOLE	1.20161	1.14089	1.11514	1.08291	1.05857	1.07534	1.04897	1.09662	1.12074
LOVASTATIN	1.40396	1.37279	1.35626	1.11356	1.01641	1.07462	1.00823	1.07179	1.22645
BLEOMYCIN (bleomycin B2 shown)	0.00736745	0.00731943	0.00755449	1.14976	0.977029	0.914775	1.09691	1.03706	0.962164
ACESULFAME POTASSIUM	0.982949	0.87527	0.925778	1.08404	1.11899	0.972217	1.0641	1.11518	0.941082
TENIPOSIDE	0.889151	0.905078	0.85194	1.13925	1.10571	1.04371	1.02737	1.01118	1.00992
TANNIC ACID	1.08931	1.07484	1.06377	1.13842	1.071	0.986014	1.06325	0.978899	1.09164
CARPROFEN	1.03773	1.04509	1.02764	1.10824	1.09359	1.03005	0.930615	0.957423	0.957195
HYDROXYCHLOROQUINE SULFATE	0.945121	0.879813	1.0149	1.14419	1.15809	1.0676	1.02409	1.00881	0.934256
PENTOXIFYLLINE	0.960139	0.939206	0.992088	1.08857	1.0383	1.01301	1.0928	0.984123	1.03042
MEPIVACAINE HYDROCHLORIDE	0.694198	0.986393	1.01807	1.07366	1.09266	0.973951	1.08729	1.09263	0.933213
NILUTAMIDE	0.980725	0.957957	0.997173	1.02496	1.05273	1.00841	1.04653	1.1372	1.01938
AMINOLEVULINIC ACID HYDROCHLORIDE	0.873654	0.885146	0.833746	1.12009	1.06898	1.07086	0.978944	1.00934	1.06239
ANIRACETAM	1.01338	0.997947	0.984421	0.997474	0.996327	0.979977	0.980522	0.943163	0.897644
METAXALONE	1.05544	1.00175	1.00493	1.04155	1.0225	1.0452	1.18732	1.12019	1.11945
CHLOROGUANIDE HYDROCHLORIDE	0.836724	0.920654	0.876418	0.644451	0.677487	0.670771	0.153597	0.165752	0.173391
CLARITHROMYCIN	0.684406	0.679945	0.580139	1.09333	1.07543	1.10539	1.04197	0.901132	0.983886
MODALINE SULFATE	0.987252	0.980817	0.889077	1.02654	1.13576	1.11059	0.907468	0.940523	0.951621
PROTIRELIN	0.978576	1.02523	0.994297	0.979233	1.05354	1.03175	0.954344	0.917818	1.00609
THEOBROMINE	1.01447	0.982451	0.979037	1.00905	1.02479	0.984676	0.98213	0.977502	1.03694
ROSIGLITAZONE MALEATE	0.858144	0.906396	0.879931	0.947835	1.05444	0.976404	0.95236	0.99799	0.994681
LOSARTAN	0.96773	0.961422	0.907244	0.925608	0.954987	0.846521	0.212219	0.221933	0.21151
HOMOSALATE	1.00712	1.01891	1.06111	1.04347	1.07283	1.00839	1.10892	1.05537	1.03132
SALICYLANILIDE	1.07965	1.06312	0.999296	1.05485	1.01076	0.986659	1.0762	0.9798	0.976219
PROPOFOL	0.997729	1.03087	1.0026	1.058	1.07031	0.983148	1.10568	1.05097	0.849779
OLEANDOMYCIN PHOSPHATE	1.02004	0.925696	0.874968	1.08618	1.0612	1.08512	1.07729	1.02235	0.963517
MIANSERIN HYDROCHLORIDE	1.02395	0.988483	0.940987	1.02083	1.02773	1.05368	0.961854	0.89042	0.897237
VALSARTAN	0.881071	0.81354	0.839667	0.850891	0.875214	0.916162	0.229885	0.228584	0.257152
SALSALATE	0.880575	0.837208	0.825259	0.979105	1.00632	0.971909	0.942401	0.878881	0.905662
HYDROCORTISONE	0.912045	0.984045	0.955312	1.04792	1.0433	1.01195	1.02623	0.98844	0.947732
RIFAXIMIN	0.0103037	0.0102366	0.0105653	0.994389	1.01502	0.970634	1.01201	1.02637	0.974305
ADRENOLONE HYDROCHLORIDE	0.846383	0.798823	0.878719	0.995942	0.995327	0.972366	1.08639	0.991719	0.972827
IMIQUIMOD	0.986256	0.969513	0.968714	0.96015	0.994033	0.985394	0.995528	1.01529	1.03589
NONOXYNOL-9	0.972067	0.91381	0.921722	1.00538	0.981843	0.984009	1.15609	1.06904	1.07965
RANOLAZINE	0.973253	0.923452	0.941896	1.04645	0.986283	0.988659	1.07763	1.06256	1.01524
DANTHRON	0.862036	0.769691	0.850355	1.01083	1.05692	1.08777	1.00693	1.07498	0.978325
ACEDAPSONE	0.930306	0.924242	0.811384	0.975924	0.991032	1.05186	0.847851	0.971103	0.917031
ATOMOXETINE HYDROCHLORIDE	0.963931	0.968171	0.966679	1.00608	1.00066	1.02537	0.945043	0.861416	0.899127
DESOXYCORTICOSTERONE ACETATE	0.871391	0.845342	0.840954	1.06377	1.03189	1.09305	1.00241	0.903894	1.06225
TRAMADOL HYDROCHLORIDE	0.892591	0.946555	0.874117	0.943935	0.94852	0.980426	0.945136	0.914401	0.915204
TERBINAFINE HYDROCHLORIDE	0.92751	0.89174	0.910152	0.973642	1.05351	0.988819	0.978158	1.06126	0.952582
TOPIRAMATE	0.970193	0.912599	0.910158	0.999306	0.993855	1.06438	1.05519	1.11756	1.13886
GEMIFLOXACIN MESYLATE	0.0205043	0.0203706	0.0210249	0.9743	0.95066	0.976607	1.20329	1.11009	1.13933
PRAVASTATIN SODIUM	0.987034	0.905989	0.99009	0.952756	0.957082	0.993224	1.01859	0.980495	0.972354
LEVALBUTEROL HYDROCHLORIDE	0.990186	0.940011	1.04917	0.971561	0.94076	0.976547	1.13749	1.03486	1.14103
METFORMIN HYDROCHLORIDE	0.947869	0.941691	0.971933	1.01696	0.994248	1.04474	1.07113	1.05722	1.02613
PREGABALIN	0.99656	0.990065	0.951387	0.941057	0.939781	0.960673	0.895776	0.912717	1.04742
TOPOTECAN HYDROCHLORIDE	1.00727	0.977157	1.02069	0.986212	0.984166	1.06419	0.923083	0.94502	1.01392
PHENOXYBENZAMINE HYDROCHLORIDE	0.981767	0.927789	0.945308	0.911174	0.931918	0.945026	0.847233	0.917606	0.994402
ARECOLINE HYDROBROMIDE	1.00363	0.985077	1.04151	0.942435	0.966645	0.958163	0.832318	0.871371	0.830276
MEPARTRICIN	1.08276	1.02681	1.0724	0.934198	0.979823	0.957317	0.908602	0.987271	0.884677
PANTOPRAZOLE	0.895488	0.877464	0.893066	0.918189	0.980749	0.963844	0.923535	1.0121	1.03949
LOPERAMIDE HYDROCHLORIDE	0.915502	0.95445	1.00828	0.984023	0.976719	0.982399	0.998275	1.02722	1.0012
PODOFILOX	0.993603	0.954222	0.950906	0.883014	0.92375	0.951889	0.959045	1.06697	1.08006
LEVODOPA	1.04363	0.938085	1.04465	0.940875	0.92663	1.07694	1.12839	1.00918	1.1816
ETHISTERONE	1.13061	1.12324	1.07748	0.912383	0.898865	1.05389	1.13871	1.26595	1.3513
ENROFLOXACIN	0.0279942	0.0139059	0.0143525	0.964613	1.04069	1.05524	0.985396	1.03745	1.02307
SPARTEINE SULFATE	1.17677	1.1297	1.09819	0.957695	0.987309	1.02774	1.05961	1.04505	1.12118
TESTOSTERONE PROPIONATE	1.09879	1.07798	1.05627	0.919175	0.966834	0.9938	1.08664	1.16763	1.10666
PYRIDOSTIGMINE BROMIDE	1.12078	1.10053	1.20269	0.785173	0.8138	0.789522	0.464394	0.457374	0.455248
ENILCONAZOLE	1.07724	1.10799	1.14357	0.887371	0.928441	0.939845	1.00057	1.06654	0.981779
BETAMETHASONE SODIUM PHOSPHATE	1.1077	1.11313	1.13582	0.948037	0.935725	0.958675	1.11754	1.01946	1.12172
AZASERINE	1.0587	1.0518	1.0982	0.847912	0.902162	0.89506	1.02308	1.06599	1.00428
ACRISORCIN	1.03939	0.998198	1.01841	0.874699	0.901211	0.896456	1.06555	1.0854	1.06364
DYCLONINE HYDROCHLORIDE	1.21448	1.0395	0.999284	0.863953	1.08449	1.1196	1.14479	1.19181	1.13587
TESTOSTERONE	1.30613	1.16777	1.09459	0.841778	1.11142	1.14011	1.17233	1.24415	1.28608
LEVONORGESTREL	1.25724	1.09375	1.14017	0.869267	1.07421	1.14052	1.06608	1.04762	1.26572
alpha-TOCHOPHEROL	1.26912	1.138	1.0575	0.834518	1.05812	1.10513	0.943094	1.15528	1.18811
alpha-TOCHOPHERYL ACETATE	1.22613	1.15762	1.11994	0.882704	1.06245	1.19492	1.0793	1.0727	1.33491
PANTOTHENIC ACID(d) Na salt	1.29764	1.28356	1.22485	0.86843	1.0215	1.16753	0.836455	1.05984	1.23244
MITOMYCIN	0.0103437	0.0113241	0.0208043	0.835964	0.899392	1.02024	0.166593	0.17463	0.243465
DIATRIZOIC ACID	1.18713	1.07273	1.0991	0.981319	0.956327	1.07999	0.966602	1.19058	1.27274
OXACILLIN SODIUM	1.07138	0.956386	0.969691	0.953562	0.966694	1.03923	1.11513	1.27839	1.41385
MITOTANE	1.01279	1.03894	1.04258	0.942686	0.945806	1.01196	1.15962	1.4292	1.20602
DIMERCAPROL	0.687668	0.639516	0.758481	0.93895	0.918276	0.923414	1.0948	1.00583	0.998862
PANTHENOL (dl)	0.972694	0.974784	1.00829	1.0659	0.902611	0.894907	1.1121	0.928512	0.89982
PHYTONADIONE	1.00714	0.96147	1.08576	0.96981	1.03363	0.90075	1.14955	1.0658	1.024
URACIL	1.07719	1.0846	1.01212	1.02516	0.845273	0.935263	0.959918	0.873592	0.866185
RILUZOLE	1.42227	1.33736	1.23726	1.02366	0.947582	0.926056	0.958416	0.92819	0.92442
BENZONATATE	1.27136	1.06797	1.24638	0.94552	0.917487	0.867705	0.96206	0.95858	0.970356
ACETAZOLAMIDE	1.12334	1.09991	1.09787	0.955231	0.835848	1.00792	0.965429	0.957664	1.09377
ACETOHYDROXAMIC ACID	1.09199	1.08448	1.07463	0.957555	0.828303	0.952673	0.997759	1.00932	1.02909
ACETYLCHOLINE CHLORIDE	1.04584	1.02881	1.07462	0.946035	0.987627	0.923399	1.05067	1.23245	1.03345
ACETYLCYSTEINE	1.19387	1.07541	1.22342	0.985799	0.898424	0.888752	1.01063	1.01591	0.991323
ADENOSINE	0.888645	0.915646	0.968767	1.04987	0.900529	0.922866	1.20533	0.983479	0.976169
ALLOPURINOL	0.867078	0.998363	0.969702	0.991809	0.972819	1.01984	1.08576	0.963452	1.16894
ALVERINE CITRATE	1.10961	1.06501	1.16174	1.05398	1.08426	0.986254	0.98981	1.15394	0.972701
AMANTADINE HYDROCHLORIDE	0.918517	0.885866	0.953035	1.02595	0.956483	0.938972	0.930815	0.831406	0.909381
AMIKACIN SULFATE	0.954065	0.960936	0.982486	1.0312	0.928595	1.01075	0.954967	0.884175	0.96881
AMILORIDE HYDROCHLORIDE	0.977158	0.986849	0.975065	0.963303	0.952831	0.94038	0.924088	1.02921	1.03272
AMINOCAPROIC ACID	0.976903	0.942608	0.949123	0.972026	1.01884	0.894128	1.06415	1.18551	0.930651
AMINOGLUTETHIMIDE	0.879059	0.916111	0.92653	0.970756	0.953897	0.99664	1.02983	1.04141	1.13094
AMINOSALICYLATE SODIUM	0.789573	0.864412	0.776193	0.998114	1.01584	0.996192	1.0524	1.05259	1.01571
AMITRIPTYLINE HYDROCHLORIDE	1.02111	1.058	1.00854	1.08256	0.98539	1.0022	1.10308	1.00734	1.06525
AMODIAQUINE DIHYDROCHLORIDE	1.02449	0.888807	1.05944	1.01141	0.990769	0.946693	1.18128	1.06578	1.04093
AMOXICILLIN	0.950432	0.919292	0.965085	1.00841	0.965599	0.956582	1.03674	0.924719	0.84999
AMPHOTERICIN B	0.917197	0.860685	0.941207	1.01409	1.00343	1.00399	1.00007	0.9612	0.911291
AMPICILLIN SODIUM	0.889274	0.88681	1.00941	1.05648	0.979786	0.983513	0.962647	0.874928	0.871522
BENZETHONIUM CHLORIDE	0.93065	0.968916	0.890033	1.01219	0.961114	0.941484	0.936221	0.890076	0.875922
ANTHRALIN	0.996741	0.976351	0.932034	0.98652	0.981336	0.929465	0.954784	0.950183	0.985501
ANTIPYRINE	1.00056	1.00412	0.987587	0.99542	1.01317	1.00307	0.974907	1.01771	1.0125
ANTAZOLINE PHOSPHATE	1.04923	1.01415	0.960106	0.98378	0.988658	1.00421	0.918037	1.01186	1.0159
APOMORPHINE HYDROCHLORIDE	1.01396	0.892204	0.924395	1.04555	1.03004	1.00268	0.971149	1.05358	0.939831
HYMECHROME	1.00932	1.00843	0.96575	0.967073	0.993345	1.11712	0.982354	0.973361	1.14812
ATROPINE SULFATE	0.992587	0.963438	0.967327	1.07244	1.10135	0.98657	1.11909	1.08434	0.900934
DOXAZOSIN MESYLATE	0.774568	0.803934	0.809296	1.01156	0.925408	0.934162	1.01754	0.913351	0.921664
AZATHIOPRINE	0.980825	0.965328	1.01626	1.04145	1.00637	1.06255	0.866706	0.814543	0.873393
BACITRACIN	1.03121	1.04748	1.11188	1.04998	1.03677	1.0601	0.930704	0.905394	1.05023
BACLOFEN	0.980819	0.978101	1.03519	1.03222	0.971896	0.973851	0.948887	0.902728	0.873037
BECLOMETHASONE DIPROPIONATE	0.925349	0.913954	1.0115	0.958902	0.96321	1.00564	0.928585	0.897863	1.0599
AMPROLIUM	0.961658	0.971823	0.998978	0.969889	0.998292	0.974259	0.930655	1.02101	0.948581
BENSERAZIDE HYDROCHLORIDE	0.82466	0.784032	0.840235	1.00068	1.01871	0.993448	1.05523	1.02689	1.07234
BENZOCAINE	0.968928	0.967513	0.942283	0.965128	0.996423	0.981094	1.01254	1.0314	0.97841
BENZTHIAZIDE	0.986247	0.997574	0.959481	0.953352	1.0664	0.998531	1.06058	1.24129	1.05728
beta-CAROTENE	0.986967	1.0314	0.969989	1.06622	1.015	0.978501	1.2967	1.04209	1.0286
BETAMETHASONE	0.951265	1.07819	0.990407	1.05878	1.06986	1.02646	0.982667	1.1284	1.00301
BETHANECHOL CHLORIDE	0.8993	0.852467	0.95953	0.966793	1.01697	1.036	0.828009	0.94282	0.953252
BISACODYL	0.934302	0.987177	1.05976	1.02739	1.02614	1.09941	0.872548	0.843949	0.993333
BITHIONATE SODIUM	0.767541	0.794248	0.77188	1.02033	0.990411	0.987913	0.988321	0.894036	0.891254
BROMOCRIPTINE MESYLATE	0.966884	0.912137	0.962007	0.963678	0.946128	1.0244	0.860159	0.940402	1.0017
BUSULFAN	0.879667	0.963046	0.9155	0.972698	0.992499	0.956765	0.957437	1.01205	1.01739
CAFFEINE	0.942116	1.01983	0.936798	0.959163	1.00632	0.986236	1.06227	1.09493	0.974704
CAMPHOR (1R)	0.946328	0.989979	0.983401	0.96473	0.959569	0.98298	1.13453	1.07667	1.07008
CAPREOMYCIN SULFATE	0.946296	1.03599	0.973777	0.975424	0.991812	0.959416	0.975252	1.02018	0.903005
CARBACHOL	0.947846	0.97592	0.998596	1.10754	1.03024	1.01698	1.45036	1.20529	1.10939
CARBAMAZEPINE	1.019	1.12841	1.03654	1.04113	1.13147	0.963883	1.09643	1.11083	0.944488
CARBENICILLIN DISODIUM	1.03384	1.1061	1.07512	0.991707	1.00082	1.0327	1.00317	0.88996	0.976462
CARBINOXAMINE MALEATE	1.02092	1.07776	1.01447	1.10911	1.07073	1.03685	0.980274	1.04907	0.894054
CARISOPRODOL	1.00692	1.04858	1.04965	1.04568	1.02348	0.988448	0.929101	0.9349	0.889548
CEFADROXIL	1.00454	1.11333	1.0601	0.988957	0.975781	0.98123	0.846843	0.811462	0.834153
CEFOTAXIME SODIUM	0.0504772	0.0552617	0.038072	0.911017	0.878651	0.905668	0.183625	0.169963	0.180702
CEPHALOTHIN SODIUM	0.943588	1.0468	1.02484	0.948716	1.01999	0.96835	1.03902	1.0032	0.985852
CEPHAPIRIN SODIUM	0.892584	0.977187	1.00255	0.985222	1.02999	0.995289	0.952877	1.00059	0.917626
CEPHRADINE	0.928471	0.991683	1.0362	0.950979	1.02885	1.06926	1.06882	1.10719	1.16284
CETYLPYRIDINIUM CHLORIDE	0.0127424	0.0139502	0.025629	1.12213	1.11174	1.13026	1.42952	1.20646	1.30679
CHLORAMBUCIL	1.14593	1.04546	1.11125	1.11737	1.13009	1.08275	1.63892	1.39759	1.21128
CHLORAMPHENICOL PALMITATE	0.976184	1.13158	1.01058	1.01841	1.01774	1.08149	0.95146	0.674226	0.841565
CHLORAMPHENICOL SODIUM SUCCINATE	0.0135609	0.0148462	0.0136375	0.871227	0.95336	0.955678	0.162239	0.182099	0.190211
CHLORAMPHENICOL	0.0140867	0.0154219	0.0141663	0.881714	0.978416	0.919972	0.142016	0.185258	0.16162
CHLORCYCLIZINE HYDROCHLORIDE	1.09603	1.19991	1.14255	1.14284	1.04663	1.02484	1.25288	1.06268	0.924754
CHLORHEXIDINE HYDROCHLORIDE	0.753886	0.996103	1.24179	0.825451	0.932653	0.977098	1.13525	1.14308	1.16245
EDITOL	1.10996	1.21516	1.18189	1.01869	1.01847	1.04885	1.18425	1.09297	1.12
CHLOROQUINE DIPHOSPHATE	1.13632	1.20256	1.09195	0.976497	1.00508	1.0259	1.12168	1.1251	1.06618
CHLOROTHIAZIDE	1.05417	1.19299	1.10778	0.972353	1.05954	1.05881	1.18069	1.27499	1.13226
GLYBURIDE	0.978668	0.876716	0.615114	0.992884	1.0308	0.938026	1.21128	1.23054	1.18835
CHLOROXYLENOL	1.1393	1.10002	0.71469	1.04297	1.09419	0.946458	1.18205	1.04028	1.10441
CHLORPHENIRAMINE (S) MALEATE	1.15381	1.19236	0.804084	0.961323	1.09906	0.939312	1.00549	1.02033	0.99873
CHLORPROMAZINE	1.16258	1.13429	0.889847	0.927674	0.969128	0.962786	0.9315	0.987742	0.932734
CHLORPROPAMIDE	1.29414	1.33407	0.940068	0.88797	0.932538	0.949048	0.881361	0.940866	1.00537
CHLORTETRACYCLINE HYDROCHLORIDE	0.010734	0.0117387	0.0113245	0.812751	0.874929	0.848895	0.20999	0.22943	0.250752
CHLORTHALIDONE	1.16073	1.18404	0.92616	0.871337	0.88373	1.00871	0.894064	0.87965	1.18702
CHLORZOXAZONE	1.11058	1.05907	0.806116	0.82597	1.04102	0.776595	0.862777	1.21905	0.96665
FELODIPINE	1.01807	0.917895	0.869109	0.869795	0.911399	0.885744	0.859432	1.00748	1.1884
CINOXACIN	0.00752013	0.00822407	0.00793388	0.836231	0.861541	0.801804	0.666804	0.755723	0.693528
CLEMASTINE FUMARATE	1.01105	1.04469	0.993114	0.872789	0.937164	0.903305	0.915378	1.02139	0.807864
CLIDINIUM BROMIDE	1.04425	1.07255	1.01982	0.901595	0.920892	1.00916	0.79103	0.852047	0.838054
CLINDAMYCIN HYDROCHLORIDE	1.14727	1.1965	1.20238	0.918946	0.944437	1.06508	0.840471	0.781421	0.901328
CLOMIPHENE CITRATE	1.08993	1.046	1.07949	0.914086	0.963471	1.03197	0.755472	0.698622	0.778751
CLONIDINE HYDROCHLORIDE	1.23422	1.19678	1.34553	0.998449	1.04112	0.975	0.871447	0.708834	0.73443
CLOTRIMAZOLE	1.17626	1.18742	1.20916	0.992632	1.00484	1.10013	0.881411	0.913301	0.864883
CLOXACILLIN SODIUM	1.13391	1.13399	1.17268	0.931421	0.993547	0.909524	0.834927	0.824713	0.939434
CLOXYQUIN	0.867924	0.804379	0.869116	1.01904	0.956375	0.840994	1.02208	0.859	0.803186
COLCHICINE	1.06483	1.02383	1.14604	0.939416	0.832467	0.83158	0.977352	0.92373	0.886052
COLISTIMETHATE SODIUM	1.07594	1.13769	1.075	0.951787	0.823853	0.717181	1.07332	0.949501	0.745291
CORTISONE ACETATE	0.936575	0.954934	1.0624	0.922301	0.9639	1.00512	0.943486	0.976199	0.9027
COTININE	1.00092	1.01752	0.996493	0.969745	1.04506	1.05559	0.911157	1.01365	0.824814
VARDENAFIL HYDROCHLORIDE	0.960354	1.05809	1.04344	0.999497	1.02337	0.969155	0.990159	0.921057	0.785435
CROMOLYN SODIUM	0.88678	1.01489	1.02985	1.01256	1.00516	1.15292	0.89497	0.799734	0.956953
CYCLIZINE	1.05082	1.03899	1.10864	1.06951	1.06809	1.04054	0.852436	0.908696	0.797146
CYCLOPENTOLATE HYDROCHLORIDE	1.01432	0.788982	1.06259	1.0584	1.05355	1.11063	0.982001	0.95251	0.954907
CYCLOPHOSPHAMIDE	0.889987	1.03306	1.03779	1.02522	1.01566	0.966824	1.00139	0.916632	0.858066
CYCLOSERINE (D)	0.956478	1.01986	1.02592	1.01773	0.93705	1.00276	1.03196	1.00315	1.08904
BUTYL PARABEN	1.02064	1.06128	1.04149	1.03996	1.00798	0.981019	0.978931	0.984484	1.00414
CYTARABINE	0.937107	1.04363	1.06123	0.95695	0.97594	0.966206	1.02256	1.0126	0.954747
AMOXAPINE	0.975199	0.956845	0.961544	1.04975	0.961085	1.09126	1.23525	1.07523	1.12088
DANAZOL	0.904954	0.913535	0.927202	0.979554	0.994084	0.973811	0.985187	1.04466	0.898889
DAPSONE	0.944343	0.936222	1.01492	0.991136	0.986919	1.05817	0.866337	0.840378	0.891183
DAUNORUBICIN	0.938215	0.935237	0.963555	0.994965	0.966173	0.985831	0.826303	0.768273	0.873865
DEHYDROCHOLATE SODIUM	1.04107	0.875063	1.02573	0.999562	1.01	1.0473	0.939313	0.858722	0.873243
DEMECLOCYCLINE HYDROCHLORIDE	0.00824493	0.0090167	0.00869855	0.824277	0.745977	0.61062	0.177125	0.166546	0.183071
DESIPRAMINE HYDROCHLORIDE	1.03089	1.06051	1.05074	1.08658	1.06839	1.07135	1.09434	1.04181	0.972086
DEXAMETHASONE	1.0429	0.916321	1.01565	1.07157	0.960633	0.967227	1.061	0.998783	0.910921
DEXAMETHASONE ACETATE	0.902544	0.987027	1.06533	1.03309	0.981066	0.990754	0.994682	0.966728	1.03949
DEFEROXAMINE MESYLATE	0.572917	0.656862	0.565442	1.0158	0.982756	1.03704	0.9767	0.957213	1.02872
DEXAMETHASONE SODIUM PHOSPHATE	0.964953	1.01307	1.05876	0.960151	0.99174	1.00436	0.95679	1.01222	1.08937
FELBINAC	1.09088	1.03738	1.07083	0.983759	1.00891	1.10392	0.958419	1.01552	1.1213
DIBENZOTHIOPHENE	0.990311	0.98084	1.03494	0.971927	1.02905	1.10081	0.852799	0.863611	1.03236
DIBUCAINE HYDROCHLORIDE	1.03258	1.08538	1.14227	0.969748	1.07795	1.18709	0.879421	0.94645	1.08008
DICLOFENAC SODIUM	0.934065	0.921353	0.995117	1.03515	1.03181	0.978826	1.00653	0.934315	0.947213
DICLOXACILLIN SODIUM	0.976932	1.04763	1.02067	1.00881	0.99117	1.08244	1.07396	0.987621	1.05761
DICUMAROL	1.04635	1.02442	1.04084	0.991341	0.984783	0.975097	0.969337	1.0052	1.003
DICYCLOMINE HYDROCHLORIDE	0.982295	1.06305	1.04713	1.01831	0.947979	1.0073	1.12408	1.05284	1.20629
DIENESTROL	1.04422	1.0102	1.08049	1.05642	0.968222	1.02992	1.15815	1.06376	1.07695
DIETHYLCARBAMAZINE CITRATE	0.919917	0.961806	0.981194	1.01855	0.937596	0.935682	1.21342	1.12448	1.10923
DIETHYLSTILBESTROL	0.962434	1.02939	0.970753	1.00436	0.960099	0.984413	1.14322	1.11327	1.06317
DIFLUNISAL	0.960359	0.9233	1.0132	0.997937	0.997501	1.11417	1.042	0.957928	1.11183
DIGITOXIN	0.930771	0.916107	0.949247	0.98192	1.06381	1.03642	0.998862	1.05766	1.16974
DIGOXIN	0.952755	0.963513	1.02679	1.00778	1.08484	1.07857	0.930934	1.02367	1.0193
DIHYDROERGOTAMINE MESYLATE	0.941915	0.910811	0.951896	0.99013	1.08871	0.986361	0.997851	1.14042	0.859624
DIHYDROSTREPTOMYCIN SULFATE	0.940866	0.954684	0.961931	1.00634	1.00278	1.06472	1.00052	1.00894	1.13439
DIMENHYDRINATE	0.897041	0.917719	0.926042	1.06237	1.00495	0.977055	1.06249	1.02634	1.00154
DIMETHADIONE	0.908376	0.971572	0.989947	0.980298	1.04494	0.896807	1.02981	1.17479	1.10693
DIOXYBENZONE	0.971705	1.00845	1.02517	1.05214	0.95993	0.993452	1.20235	1.25278	1.25826
DIPHENHYDRAMINE HYDROCHLORIDE	0.954609	1.02127	1.01808	0.99862	0.962191	0.982044	0.992934	1.0532	1.02491
DIPHENYLPYRALINE HYDROCHLORIDE	0.947018	1.07057	0.965443	1.04528	0.960654	1.00362	1.32466	1.268	1.18003
DIPYRIDAMOLE	1.01614	1.06294	0.990474	1.00452	1.04654	1.03136	1.12592	1.48049	1.12624
DIETHYLTOLUAMIDE	1.00814	1.0177	1.0636	1.01006	1.02814	1.04175	1.1094	1.12453	1.11741
DISOPYRAMIDE PHOSPHATE	1.00856	1.06537	1.01569	1.0573	1.05183	1.00502	1.09194	1.21637	1.07742
DEFLAZACORT	1.04215	1.06372	1.08727	1.00335	0.958891	1.00962	1.06237	1.02528	1.10611
DOPAMINE HYDROCHLORIDE	0.958968	1.04873	1.06108	0.971104	1.02558	1.06063	0.959362	0.951678	1.10063
DOXEPIN HYDROCHLORIDE	1.0234	1.1322	1.0797	1.06966	0.969354	0.939407	1.0113	0.865189	0.8792
DOXYCYCLINE HYDROCHLORIDE	0.011864	0.0129745	0.0125167	0.795347	0.729147	0.66572	0.173452	0.14782	0.196706
DOXYLAMINE SUCCINATE	0.961946	1.06394	1.061	1.04802	0.969907	1.03594	1.0402	1.02951	1.08076
DYCLONINE HYDROCHLORIDE	0.982317	1.06259	1.00257	1.02727	0.966007	1.06935	1.16055	1.04268	1.33731
DYPHYLLINE	1.05741	1.10383	1.17898	1.00536	1.18136	1.13273	1.24125	1.60854	1.57621
TRISODIUM ETHYLENEDIAMINE TETRACETATE	0.0385932	0.0281372	0.0542887	1.01223	1.05438	1.03046	1.56427	1.61594	1.43606
EMETINE DIHYDROCHLORIDE	1.25897	1.08073	1.25683	0.983371	1.17104	1.1493	1.06969	1.32739	1.36377
EPINEPHRINE BITARTRATE	1.16369	1.16074	1.24121	0.996708	1.11853	1.14115	1.16952	1.35144	1.37853
EQUILIN	1.2221	1.24933	1.28934	1.01925	1.09894	1.00918	1.20613	1.28466	1.19354
ERGOCALCIFEROL	1.00834	1.08894	1.01062	1.0804	1.06842	0.972702	1.18694	1.29231	1.1222
METOLAZONE	1.07862	1.2198	1.16383	1.02113	1.06175	0.915092	1.16319	1.28076	1.22381
ERYTHROMYCIN ETHYLSUCCINATE	1.09594	1.18506	1.13025	1.04311	1.06293	0.901419	1.29504	1.28263	1.04595
ESTRADIOL	1.08345	1.21091	1.16818	1.04637	1.04384	0.908264	1.23208	1.2687	1.03223
ESTRADIOL CYPIONATE	1.02759	1.12378	1.04877	0.996275	1.03023	1.02126	1.25566	1.30051	1.33151
ESTRADIOL VALERATE	1.24647	1.10142	0.90401	0.98836	1.31394	1.26779	1.16314	1.33301	1.33759
ESTRIOL	1.21755	1.04105	0.880341	1.14812	1.18791	1.09918	1.18284	1.3119	1.23177
ESTRONE	1.36032	1.16602	1.05363	1.08901	1.04096	1.3948	1.09363	0.902939	1.16913
ETHACRYNIC ACID	1.40213	1.19335	1.23105	1.0069	1.05971	1.24976	1.02456	0.982101	1.04152
ETHAMBUTOL HYDROCHLORIDE	1.35153	1.16846	1.08954	0.954162	1.57598	1.12513	1.05669	1.41988	1.11108
ETHINYL ESTRADIOL	1.40299	1.34627	1.15934	0.900427	1.01237	1.01215	0.945269	0.951548	0.962928
ETHIONAMIDE	1.1892	1.22336	1.06383	0.952033	0.846945	0.915481	1.03736	0.941975	0.959634
ETHOPROPAZINE HYDROCHLORIDE	1.04417	1.14339	1.01605	0.757986	0.779939	0.782843	0.999619	0.927994	0.985998
EUCATROPINE HYDROCHLORIDE	1.03286	1.13576	1.02866	0.979297	0.806754	0.85979	1.08571	0.94366	0.920161
EUGENOL	1.16464	1.20564	0.979451	0.933259	0.869374	0.877526	1.10977	0.935281	0.884094
FLUDROCORTISONE ACETATE	1.11816	1.18633	0.974611	0.913266	0.940312	1.04323	0.992936	0.840787	0.931146
FLUMETHAZONE PIVALATE	1.07722	1.13119	0.904024	1.00131	0.897795	0.983035	1.01238	0.780589	0.871531
FLUOCINOLONE ACETONIDE	1.28516	1.23467	1.07003	0.875795	0.908213	0.951437	0.88047	0.839064	0.873007
FLUOCINONIDE	1.29487	1.20487	1.05205	0.884036	0.852096	0.973105	0.812867	0.84999	0.952434
FLUOROMETHOLONE	0.62359	0.547402	0.575041	0.897861	0.859839	0.981285	0.870593	0.806719	0.94158
FLUOROURACIL	0.0165637	0.00822345	0.00798421	0.833093	0.66933	0.68959	0.146753	0.158463	0.154858
FLURBIPROFEN	1.26183	1.10649	1.0585	0.869333	0.758359	0.892079	0.848614	0.926064	1.0894
FURAZOLIDONE	0.0969457	0.120328	0.10125	0.93631	0.934443	0.964154	0.94741	0.934334	0.900966
FUROSEMIDE	1.16958	1.09898	1.06701	0.897129	0.793967	0.773524	0.967409	1.00136	0.94433
FUSIDIC ACID	0.516538	0.435184	0.520609	0.80309	0.774274	0.905441	0.88596	0.897582	1.09151
GALLAMINE TRIETHIODIDE	1.0055	1.08289	1.02156	0.897419	0.905515	0.978753	0.877214	0.853263	0.979557
GEMFIBROZIL	1.07615	1.06856	1.09718	0.925919	0.894304	1.0032	0.967729	0.900155	1.03584
GENTAMICIN SULFATE	1.01546	1.03175	0.986556	0.988377	0.930297	0.890452	0.947774	0.885116	0.852366
GENTIAN VIOLET	0.958909	1.02712	0.989959	0.890975	0.891992	0.895259	0.903283	0.928181	0.962302
GLUCOSAMINE HYDROCHLORIDE	1.0198	0.97336	0.9298	0.954935	0.929314	1.01779	0.981947	0.951068	1.06357
GRAMICIDIN (gramicidin A shown)	0.902257	0.903684	0.877394	1.01415	0.907505	0.980439	1.0679	1.00189	1.04306
GUAIFENESIN	1.05471	0.979153	0.983734	0.978234	0.897615	0.970727	1.04249	1.09469	1.13777
GUANABENZ ACETATE	0.998037	1.02577	1.03813	1.05999	1.00469	0.891291	1.10864	1.12915	1.02475
GUANETHIDINE MONOSULFATE	1.00158	0.994517	1.05417	0.953884	0.956405	0.913086	0.963894	1.03021	0.971299
HALAZONE	1.0104	0.984524	1.0014	0.93576	0.938288	0.929958	1.06304	0.980971	0.931148
HALOPERIDOL	0.910958	0.974114	0.945774	0.897326	1.00909	0.963771	1.08588	1.00638	0.916302
HETACILLIN POTASSIUM	0.92707	0.967982	1.03196	0.984817	1.03953	0.988131	1.02149	0.912014	0.987563
HEXACHLOROPHENE	0.949992	0.952918	1.1121	1.02237	1.06115	1.07038	0.970508	1.00838	0.97127
HEXYLRESORCINOL	1.01227	0.977961	1.08139	1.05332	1.00607	0.944905	1.02331	0.967303	0.955299
HISTAMINE DIHYDROCHLORIDE	0.935574	0.966511	1.01128	1.11063	0.967478	0.966174	1.18034	0.935343	0.975901
HOMATROPINE HYDROBROMIDE	0.89654	0.881225	1.07385	1.09733	0.975721	0.953895	1.25787	1.03179	1.00622
HOMATROPINE METHYLBROMIDE	0.892403	0.981391	1.0546	1.02827	0.957512	0.916892	1.08014	1.0312	1.05845
HYDRALAZINE HYDROCHLORIDE	0.91052	0.962428	1.01938	1.09749	1.01655	0.927339	1.16975	1.10194	1.03016
HYDROCHLOROTHIAZIDE	0.961879	1.02332	1.02193	1.0043	0.967827	0.97372	1.08624	1.08833	1.06581
HYDROCORTISONE ACETATE	1.01496	0.987643	1.07633	0.985659	0.935804	0.952357	1.0808	1.06422	1.01487
HYDROCORTISONE HEMISUCCINATE	0.890293	0.926111	0.970693	0.94412	1.02337	0.92749	0.935758	0.830652	0.841237
HYDROCORTISONE PHOSPHATE TRIETHYLAMINE	0.93771	1.00352	0.994411	0.978201	0.986501	0.979015	0.951272	1.04593	0.998792
HYDROFLUMETHIAZIDE	0.944064	0.998541	1.00906	1.04438	1.07024	1.01879	1.09193	0.964503	0.934987
INOSITOL	1.00202	1.02775	1.0297	1.06997	1.0768	0.954262	0.985264	0.981612	0.908257
HYDROXYUREA	0.955539	1.03869	0.979378	1.06068	0.991409	0.941929	1.01513	0.972732	0.93871
HYDROXYZINE PAMOATE	1.00011	0.972365	0.98425	1.07828	1.00654	0.959554	0.990118	1.02802	1.03517
HYOSCYAMINE	0.908478	1.04336	0.98135	0.994008	0.999977	0.981763	1.07373	1.11892	1.08881
IBUPROFEN	0.876623	0.881601	0.823449	0.994799	0.997116	0.981303	1.1046	1.21685	1.20779
IMIPRAMINE HYDROCHLORIDE	0.904318	0.985545	0.999401	1.05554	1.02583	0.983318	1.089	1.08443	1.05352
INDAPAMIDE	0.965993	1.00328	0.995502	0.956735	0.976277	0.999286	1.14357	1.14967	1.15728
INDOMETHACIN	1.01064	1.01505	0.940721	1.12692	1.03715	1.06406	1.37274	1.00298	0.986964
INDOPROFEN	0.92732	1.00135	1.01692	0.997914	1.02058	1.03771	0.967964	0.923124	0.958082
LEUCOVORIN CALCIUM	0.931454	0.958723	0.952734	1.03168	1.01832	1.00508	0.956147	0.890401	0.921971
IODOQUINOL	0.573873	0.603345	0.564097	1.02935	1.06837	0.977344	0.935647	0.9377	0.864936
TACRINE HYDROCHLORIDE	0.936557	0.973206	0.97639	1.07143	0.985154	1.01829	0.948736	1.01363	0.97426
ISONIAZID	0.884264	1.00497	0.944922	0.998953	0.995056	1.02857	0.896656	1.05634	1.07546
ISOPROPAMIDE IODIDE	1.02766	0.988852	1.03158	0.962294	0.958395	1.02681	0.941059	1.10351	1.15238
ISOPROTERENOL HYDROCHLORIDE	0.910018	0.925374	0.898452	0.921217	0.986969	0.995149	0.998638	1.139	1.10434
OLSALAZINE SODIUM	1.01284	1.00569	0.976436	1.01577	0.972705	0.975617	1.09657	1.09848	1.13084
ISOXSUPRINE HYDROCHLORIDE	1.01432	0.984535	1.01083	1.0198	1.03272	1.03285	1.00404	1.05235	1.02844
KANAMYCIN A SULFATE	1.05186	1.02123	1.02533	1.05985	1.04081	1.12749	1.11309	1.13366	1.14317
KETOCONAZOLE	1.0433	1.01185	0.94733	1.02515	1.06558	1.05791	1.15577	1.08157	1.03332
LACTULOSE	1.00996	1.08741	1.04405	0.975467	1.01768	1.00271	0.97105	0.952346	0.950682
LINCOMYCIN HYDROCHLORIDE	1.09518	1.08746	1.10437	1.03874	1.12526	1.05981	1.05533	0.974557	1.03383
LEVONORDEFRIN	1.05564	1.08608	1.05448	0.9834	0.968615	1.02589	0.82583	1.03343	0.985406
MEPENZOLATE BROMIDE	1.09183	1.10964	1.08975	1.00511	1.0106	1.06273	0.835336	1.00029	0.981749
MEDROXYPROGESTERONE ACETATE	1.11099	1.06422	1.13407	0.951623	1.02283	1.02457	0.820517	1.03305	0.969681
METHICILLIN SODIUM	1.1337	1.09983	1.13064	0.967348	0.926517	0.977295	0.8298	0.968433	1.00604
ACONITINE	1.05657	1.02528	1.05332	0.999092	0.961921	0.951756	0.79173	0.882112	0.837948
PROGESTERONE	1.03203	1.02476	1.02886	1.01354	0.977025	1.02717	1.02598	0.99593	1.05241
METHYLERGONOVINE MALEATE	1.12183	1.14013	1.05607	1.07298	1.1628	1.18885	1.03248	1.09708	1.12048
METHOXSALEN	1.24342	1.13645	1.10338	1.11496	1.17674	1.16852	1.44631	1.30032	1.33848
NITROFURAZONE	1.17465	1.10731	1.10376	1.17787	1.25228	1.17824	1.03182	1.09942	1.00879
METHYLTHIOURACIL	1.19389	1.15757	1.13744	1.08517	1.09265	1.11162	1.05701	0.975463	0.938837
MICONAZOLE NITRATE	1.03592	1.0431	1.06902	1.01726	1.03385	1.07482	0.98042	1.08066	1.11946
NEOMYCIN SULFATE	1.1629	1.1547	1.22788	1.01876	1.14942	1.03804	0.980484	0.902133	0.881791
NITROMIDE	1.10395	1.163	1.12917	1.14228	1.14666	1.12041	1.25727	1.1032	1.07332
OXIDOPAMINE HYDROCHLORIDE	1.04144	1.12811	1.08225	1.02147	1.03685	1.08399	1.02287	0.979141	0.963136
NORETHINDRONE ACETATE	1.15079	1.16865	1.10943	0.980547	1.03538	1.07149	1.01346	0.974042	0.927995
OXYQUINOLINE SULFATE	1.03052	1.03544	1.02897	1.01114	1.04592	1.05494	1.03343	1.00049	0.94674
ORPHENADRINE CITRATE	0.888122	0.983798	0.94853	0.767593	0.837909	0.910698	1.44775	1.39815	1.60458
PENICILLIN G POTASSIUM	1.02147	1.06685	0.9461	0.714356	0.799987	0.96882	1.2484	1.38806	1.42774
PENICILLIN V POTASSIUM	0.984008	0.933564	0.964389	0.723086	0.837735	0.82941	1.06391	1.28267	1.22665
LEVOTHYROXINE	1.05953	1.05308	0.98954	0.750132	0.877432	0.889286	0.983141	1.20923	1.1773
PHENYLEPHRINE HYDROCHLORIDE	0.777259	1.05803	0.943676	0.697117	0.695872	0.884477	0.989875	1.01369	1.12039
LUMIRACOXIB	1.1739	1.0819	1.08146	0.713654	0.757475	0.860654	0.96691	0.928622	1.0477
PHYSOSTIGMINE SALICYLATE	0.960057	0.962648	0.878188	0.688193	0.68911	0.805731	0.888042	0.880378	0.971763
PILOCARPINE NITRATE	0.9425	0.923486	0.895141	0.616075	0.780556	0.847871	0.780387	0.958636	0.992331
PINDOLOL	0.900917	0.962823	0.999572	0.626329	0.787689	0.817896	0.788925	0.942406	0.96828
PIPERACILLIN SODIUM	1.01981	1.00273	1.0156	0.724709	0.825996	0.784794	0.765193	0.984362	0.96724
NATEGLINIDE	0.953204	0.893144	0.971568	0.718242	1.02998	1.07303	0.93622	1.05164	1.02139
PIROXICAM	1.06486	1.06675	1.07388	0.625131	1.04784	1.04907	0.862605	1.02137	0.945629
POLYMYXIN B SULFATE	0.440389	0.47065	0.504901	0.427392	0.659316	0.605731	0.446444	0.78373	0.769553
PRAZIQUANTEL	1.02981	1.05871	1.12053	0.665039	1.12075	1.04835	0.847369	1.03715	0.984697
PRAZOSIN HYDROCHLORIDE	1.19681	1.11442	1.13767	0.794082	0.925446	1.03796	0.944536	0.845443	0.960814
PREDNISOLONE	1.20394	1.07665	1.09103	0.625229	0.853408	0.921689	0.800158	0.948125	0.91506
PREDNISOLONE ACETATE	1.07691	0.971207	1.03945	0.603692	0.956229	0.906768	0.761301	0.88031	0.826207
PREDNISONE	1.10202	1.01164	1.00122	0.599112	0.920583	0.930761	0.771138	0.884779	0.84223
PRIMAQUINE PHOSPHATE	0.961328	0.937912	0.911522	0.608082	0.949555	0.923201	0.701933	0.942053	0.904447
PRIMIDONE	1.02862	0.965066	1.05394	0.534998	0.796807	0.875303	0.744472	0.804173	0.839063
PROBENECID	0.970358	0.902	0.883082	0.974215	0.995119	1.14488	1.02035	0.998507	1.24132
PROCAINAMIDE HYDROCHLORIDE	0.986712	0.88807	0.914155	0.861415	0.923779	1.11829	1.09259	0.900086	1.14412
PROCAINE HYDROCHLORIDE	0.956218	0.985721	0.921791	1.02519	1.00676	1.08157	0.992397	0.97517	1.08763
PROCHLORPERAZINE EDISYLATE	1.0074	0.98157	0.957843	0.988127	1.00543	0.962715	0.915915	0.967349	0.880858
PROCYCLIDINE HYDROCHLORIDE	1.0154	1.00504	1.04144	1.00051	1.10311	1.04735	0.973785	1.07599	1.00858
PROMAZINE HYDROCHLORIDE	1.0546	0.989953	1.01827	1.05559	0.983523	1.0609	1.01299	0.986258	1.16355
PROPANTHELINE BROMIDE	1.04162	1.03277	1.03759	1.01353	1.00184	0.872099	1.23691	1.05175	0.951439
DEXPROPRANOLOL HYDROCHLORIDE	1.06347	1.01259	0.982464	0.911526	0.990391	0.907488	0.986396	1.08027	1.05747
BUTYLATED HYDROXYANISOLE	1.03386	1.0628	1.07601	0.925203	0.999353	1.0207	0.956753	0.909083	0.957854
PENTYLENETETRAZOL	1.06246	1.04707	1.03206	0.963724	0.957695	0.99334	0.912088	0.894591	0.951193
PYRANTEL PAMOATE	0.996736	0.918622	0.937789	1.09796	1.04251	1.01359	1.21599	1.15283	1.03299
PYRAZINAMIDE	1.03727	1.01408	0.988607	1.0622	1.08167	1.05616	1.05111	1.21671	1.1441
PYRILAMINE MALEATE	1.09067	1.04708	1.06893	1.06183	1.05078	1.01161	1.00422	1.01187	1.01256
PYRIMETHAMINE	0.971579	0.880443	0.934411	1.16072	1.06455	1.01707	0.983638	0.904796	1.00203
PYRVINIUM PAMOATE	0.950359	0.948508	0.885302	1.08427	1.02513	1.04478	1.07993	1.01555	1.09999
QUINACRINE HYDROCHLORIDE	1.09105	1.04744	1.05162	0.930599	1.05133	0.978298	1.02691	1.13744	1.04256
QUINIDINE GLUCONATE	0.984098	1.06401	1.05812	0.929346	0.980024	0.924636	0.945141	1.01802	0.974853
QUININE SULFATE	1.03332	1.04817	1.01272	0.982374	1.01824	0.934442	0.897351	1.01386	0.949066
CIPROFIBRATE	0.840458	0.891305	0.909903	0.955775	0.999551	1.00806	1.00941	0.987576	1.00009
RESERPINE	0.990368	0.960486	0.950814	0.971691	1.00457	0.926053	0.871514	1.02598	0.873688
ESTRADIOL DIPROPIONATE	1.08696	0.921942	0.930836	1.08292	0.913883	0.934688	1.02633	0.92621	0.849261
RIFAMPIN	0.0103741	0.00995944	0.0101672	0.997949	1.10622	1.15181	0.706961	0.836208	0.947677
IODIXANOL	1.03195	1.05937	1.07146	1.07627	1.01437	1.03888	0.977985	0.966697	0.909563
SALICYL ALCOHOL	1.06348	0.999921	1.07451	1.09306	1.06182	1.06427	1.0082	0.988139	1.03205
SALICYLAMIDE	1.01151	0.990308	1.01097	1.1034	1.06436	0.940605	0.982883	1.01162	0.939158
SODIUM SALICYLATE	0.736472	0.697078	0.681125	0.976342	1.02922	1.04084	0.972966	1.03724	1.04485
SISOMICIN SULFATE	0.948154	0.910258	0.982656	1.06161	0.986928	0.962586	1.06404	0.980522	1.08618
SPECTINOMYCIN HYDROCHLORIDE	0.951175	0.945387	1.01995	0.90464	0.953071	0.907561	0.963925	1.03647	1.05229
SPIRONOLACTONE	0.977283	1.02256	1.02237	1.01804	0.966977	0.925356	1.04148	1.02213	0.906761
STREPTOMYCIN SULFATE	0.928661	1.02952	1.00766	0.926737	0.962412	0.996359	0.947573	1.02864	1.0342
STREPTOZOSIN	0.948449	0.932749	0.906868	1.10586	1.01665	0.947207	1.08907	1.07041	0.901275
SULFABENZAMIDE	0.981029	0.963979	1.04065	1.13263	1.093	1.16636	1.14086	0.980963	1.128
SULFACETAMIDE	1.00661	0.94466	1.01979	1.0648	1.01285	1.05771	0.997931	0.895292	1.00832
SULFADIAZINE	0.974738	1.01107	0.988246	1.07699	1.05773	1.07687	1.00105	1.05358	1.11836
SULFAMERAZINE	0.73734	0.999345	1.00957	1.12	1.00083	0.977432	1.01446	0.964197	0.979987
SULFAMETHAZINE	0.986529	0.926731	0.727744	1.06387	0.942823	1.00731	1.04714	0.930013	0.980653
SULFAMETHIZOLE	1.03378	1.00258	0.98215	1.05481	0.975318	1.02533	1.03054	0.98929	1.00484
SULFAMETHOXAZOLE	0.982511	1.00612	1.02712	1.03576	0.932135	0.947284	1.09789	0.96736	0.995877
SULFAPYRIDINE	0.975937	0.978572	1.02024	0.988977	0.971275	0.967605	1.12658	1.06175	1.10748
SULFASALAZINE	1.00995	1.04584	1.05654	1.02352	0.959459	0.97926	0.887732	0.902149	0.863126
SULFATHIAZOLE	1.00078	1.05015	1.03785	1.36287	1.08958	1.15821	1.36976	1.20713	1.19354
SULFINPYRAZONE	1.0992	1.09005	1.10096	1.29102	1.0455	1.08452	1.18513	1.11441	1.1395
SULFISOXAZOLE	0.981372	1.05846	1.12804	1.13832	1.10316	1.13446	1.10565	1.08382	1.14816
SULINDAC	1.07793	1.04688	1.06872	1.16857	0.99932	0.97234	1.12569	0.987799	1.03687
TAMOXIFEN CITRATE	1.17772	1.08202	1.1046	1.07796	0.935305	1.021	1.02671	0.926448	1.05318
TERBUTALINE HEMISULFATE	1.08713	1.06823	1.05292	1.13803	1.04241	1.06531	0.966573	0.872683	0.89638
TETRACAINE HYDROCHLORIDE	1.04113	1.04949	1.08415	1.11063	1.03898	0.96063	0.945076	0.949015	0.866233
TETRACYCLINE HYDROCHLORIDE	0.0129748	0.0124562	0.0127161	0.535609	0.659118	0.597929	0.161522	0.209499	0.256424
TETRAHYDROZOLINE HYDROCHLORIDE	1.07592	1.0444	1.06619	1.05925	0.974423	0.97428	0.952512	0.85476	0.860134
PENICILLAMINE	1.08597	1.08741	1.07576	0.992359	1.03061	0.949121	1.00362	1.033	0.888966
SODIUM GLUCONATE	0.985586	1.0345	1.03033	1.3192	1.05929	1.13188	1.46184	1.18577	1.32255
THIOGUANINE	0.703445	0.648316	0.537748	0.871947	0.860718	0.860711	0.800251	0.721395	0.773229
THIORIDAZINE HYDROCHLORIDE	1.2288	1.15126	1.13175	0.971097	0.985999	1.18742	1.32778	1.19504	1.18362
THIOTHIXENE	1.16077	1.0741	1.11021	1.18895	1.101	1.12915	1.2184	1.16143	1.13792
TIMOLOL MALEATE	1.20578	1.19943	1.19598	1.29797	1.05909	1.16439	1.26984	1.16263	1.26984
TOBRAMYCIN	1.25438	1.17777	1.16182	1.10013	0.995353	1.07529	1.12643	0.996108	1.00025
TOLAZOLINE HYDROCHLORIDE	1.126	1.08099	1.16923	1.02021	0.961265	1.03034	1.03328	1.06318	1.09973
TOLBUTAMIDE	1.18509	1.08601	1.08227	1.02296	1.05817	1.072	1.02348	1.09146	1.10089
TRANYLCYPROMINE SULFATE	1.15885	1.11253	1.07194	0.972577	0.963187	1.01618	1.00406	1.06298	0.974889
TRIACETIN	1.1238	1.03198	1.00562	0.871003	1.02382	1.0288	0.88196	1.07567	1.05086
TRIAMCINOLONE	0.907655	0.890999	0.90159	0.807838	0.824763	0.738455	1.19593	1.33467	1.29744
TRIAMCINOLONE ACETONIDE	0.883476	0.878383	0.91077	0.840503	0.871225	0.831303	1.27841	1.40498	1.29596
TRIAMCINOLONE DIACETATE	0.934512	0.85944	0.882714	0.902487	0.791918	0.773458	1.21455	1.16259	1.2272
TRIAMTERENE	0.867878	0.837864	0.865164	0.877704	0.799883	0.835624	1.09564	1.03648	1.06796
TRICHLORMETHIAZIDE	1.04183	0.803053	0.975293	0.858402	0.763911	0.807706	0.978038	1.04533	1.0981
TRIFLUOPERAZINE HYDROCHLORIDE	0.912088	0.777282	0.986903	0.830037	0.782318	0.794053	0.933012	0.97849	1.06258
TRIHEXYPHENIDYL HYDROCHLORIDE	1.00104	0.834744	0.990658	0.801397	0.794538	0.853866	0.95785	0.929423	1.09285
TRIMEPRAZINE TARTRATE	0.911818	0.828577	0.845367	0.778956	0.810108	0.814038	0.924831	0.959287	1.07394
TRIMETHOPRIM	0.0343048	0.0596873	0.0830854	0.586222	0.616129	0.48697	0.160341	0.177256	0.127967
TRIOXSALEN	1.01245	0.874594	0.93261	0.903352	0.891473	0.818602	0.986099	0.88642	0.995298
TRIPELENNAMINE CITRATE	0.892585	0.879788	0.946729	0.988661	1.04723	0.932275	0.949558	1.21263	0.910684
TRIPROLIDINE HYDROCHLORIDE	1.01221	0.85155	0.980623	1.02179	0.910579	1.14295	0.88973	1.01037	1.11912
TROPICAMIDE	1.03129	0.941985	1.19405	1.01476	0.903349	0.991189	0.883438	1.10253	1.09207
TRYPTOPHAN	1.08823	0.935522	1.10975	0.99401	0.983441	0.984219	0.930546	0.998914	0.979787
TUAMINOHEPTANE SULFATE	1.12593	0.94791	1.16116	0.979607	0.923788	1.07668	0.850155	0.997586	1.08969
TYROTHRICIN	1.10667	0.918286	0.951214	1.00746	0.94492	0.897931	0.972441	1.07504	0.957121
UREA	1.0455	0.826666	0.988944	0.92019	0.856844	0.755858	0.890051	0.97621	0.806628
URSODIOL	1.00649	0.839282	0.935757	0.922211	0.884667	1.0108	0.913087	0.934919	1.06728
VALPROATE SODIUM	1.01735	0.878191	0.970322	0.94634	0.916465	0.91869	0.898482	1.04987	0.944858
VANCOMYCIN HYDROCHLORIDE	1.05366	1.07886	1.02078	0.924818	0.76865	0.826866	0.922012	0.899207	0.870316
VIDARABINE	0.909207	0.880787	0.895889	1.04002	1.01323	1.12952	0.968543	1.01516	1.14785
TERCONAZOLE	0.910085	1.01311	1.00979	1.01342	0.987613	1.07115	1.02144	1.18671	1.18619
XYLOMETAZOLINE HYDROCHLORIDE	0.964878	0.943589	1.01139	0.996143	0.988055	0.996379	1.04926	0.944426	0.98941
ALBENDAZOLE	1.00135	0.995578	0.9701	0.989392	0.963835	1.02406	0.952379	0.884306	1.02412
NORGESTREL	0.969	0.923929	0.931064	0.987645	1.04275	0.930395	0.981127	1.02781	0.890085
PHENACETIN	0.953798	0.97181	0.916394	0.981531	0.951331	0.879048	1.00964	0.976882	0.908459
PIMAGEDINE HYDROCHLORIDE	1.03382	0.967904	0.97652	0.997	0.985331	1.01243	1.11797	1.01338	1.10883
NOSCAPINE HYDROCHLORIDE	1.02912	1.01444	1.01405	0.983562	0.99301	0.909078	1.04794	1.04914	1.0476
AZELAIC ACID	0.923204	0.844451	0.822841	1.01319	0.954907	0.91673	0.934952	0.936469	0.846832
NYSTATIN	0.882332	0.877245	0.928326	1.02906	1.00034	0.922753	0.966913	0.895018	0.863225
NITROFURANTOIN	1.01582	1.04996	1.06207	0.969221	0.928225	0.980757	1.235	1.11353	1.17326
ALLYLISOTHIOCYANATE	1.00825	1.04063	1.00469	0.993341	1.03195	1.03061	1.10388	1.08047	1.01521
CLIOQUINOL	0.0876546	0.0677828	0.0471772	1.02743	1.0169	1.03131	1.0839	0.954204	1.05188
YOHIMBINE HYDROCHLORIDE	0.907079	0.956507	1.00304	0.985488	1.00955	0.980049	1.11046	1.02543	0.922477
ADENOSINE PHOSPHATE	1.0824	1.02896	1.04862	0.948216	0.950951	0.905803	0.987578	0.947152	0.927989
KETOTIFEN FUMARATE	0.991744	1.00412	1.05775	0.952475	0.970774	0.936773	1.09434	1.04964	0.987613
BETAHISTINE HYDROCHLORIDE	1.07014	1.03521	1.00872	0.959017	0.952735	0.953615	0.962563	0.998708	0.933091
NIZATIDINE	1.47549	0.977989	1.01014	0.963899	0.972727	1.04738	0.969197	0.973589	1.06263
MYCOPHENOLIC ACID	1.07488	1.05888	1.06999	0.926037	0.984548	0.900354	0.950324	0.968415	0.878305
MELENGESTROL ACETATE	1.02993	1.00371	1.02742	0.933377	0.958978	0.98677	0.888427	0.848217	0.960868
OUABAIN	0.99032	0.98461	0.980046	1.01668	0.997587	1.0189	1.02823	0.982416	0.961187
PIRENPERONE	0.973526	1.01995	0.943144	1.09475	1.0402	1.09093	1.11678	1.08739	1.18592
NIFEDIPINE	0.711379	0.840533	0.809035	1.0462	0.963055	1.03621	1.03957	0.934538	1.03848
CAPTOPRIL	0.951416	0.967929	1.00747	1.08941	1.06807	1.11008	1.11097	1.04458	1.05154
FLUROXENE	0.949929	0.984642	1.03777	0.968377	0.959592	0.903374	1.07057	0.960857	0.942432
DILTIAZEM HYDROCHLORIDE	0.921077	0.988612	0.963313	1.01694	1.0132	1.02622	1.07664	0.992252	1.01239
HYDRASTINE (1R, 9S)	1.01173	1.1043	1.05473	1.04301	0.993104	0.993935	1.09499	1.03739	1.03735
LIDOCAINE HYDROCHLORIDE	1.00496	1.07775	0.995471	1.03049	0.973695	0.954824	1.08662	0.985703	0.984172
PHENTOLAMINE HYDROCHLORIDE	0.997214	1.05756	0.976827	0.980404	0.987676	0.964632	0.973353	0.924327	0.910066
BUTAMBEN	1.11556	1.06476	1.05913	0.960824	0.96907	0.977917	0.956639	0.939026	0.962838
CEFACLOR	0.980381	1.02114	0.995013	0.99773	0.990871	1.08786	1.08419	1.09916	1.05757
IODIPAMIDE	0.954976	0.995785	0.970302	1.04063	1.10813	1.07913	1.04051	1.07191	1.02048
DIAZOXIDE	0.867361	0.930442	0.984026	1.00232	1.0241	1.02745	0.983874	0.931681	1.01264
ALLANTOIN	0.927039	1.00038	1.02954	1.00992	1.00872	1.05346	0.9559	0.948043	1.1268
ALTHIAZIDE	0.962846	0.98993	0.985797	1.08739	1.02514	1.09254	1.10263	1.02604	1.10003
ADENINE	0.98476	0.979082	1.01625	1.00365	1.00964	1.03298	0.975801	0.935836	0.955206
AMINACRINE	0.936695	0.963044	0.928087	1.0208	1.06675	1.04179	0.83742	0.896588	0.98631
BEKANAMYCIN SULFATE	1.03547	1.06236	1.03517	0.810699	0.821133	0.79773	0.527111	0.57792	0.556055
BUDESONIDE	1.0176	1.02261	0.975243	0.97898	0.998811	0.957565	1.11014	1.01349	0.967925
CASANTHRANOL [cascaroside A shown]	1.03054	1.04737	0.987289	0.992933	1.01449	0.982629	0.902139	0.846474	0.821488
CANRENOIC ACID, POTASSIUM SALT	1.03333	1.06239	1.01245	1.03611	1.09754	1.21785	1.05399	1.23803	1.34689
CHENODIOL	1.02383	1.127	1.12177	1.09994	1.15932	1.10997	1.04615	1.11625	1.04727
CHOLECALCIFEROL	0.965809	1.11826	0.994887	1.04928	1.03312	1.11977	1.0288	0.975588	1.00663
LEVOCARNITINE PROPIONATE HYDROCHLORIDE	1.06239	1.05627	1.04149	1.01188	1.05944	1.1155	1.02583	0.970839	1.00382
METHYLDOPA	1.0606	1.14342	1.0894	1.02199	1.05744	1.04311	0.961841	0.988765	0.994482
CYANOCOBALAMIN	1.25184	1.24462	1.17526	1.08278	1.16267	1.05206	0.930012	0.909737	0.957725
CHOLESTEROL	1.08996	1.07062	1.09411	1.06255	1.02461	1.09884	0.964792	0.867938	1.04173
PIPERINE	1.15213	1.14548	1.15422	1.11433	1.02446	0.978852	1.02664	0.967878	0.926661
LOXAPINE SUCCINATE	1.09773	1.06741	1.07516	1.02485	1.06274	1.00779	0.898745	0.910245	0.885287
DEHYDROCHOLIC ACID	1.08402	1.11292	1.02736	1.01994	1.06046	0.996856	0.937756	0.922931	0.950341
FLUMEQUINE	0.0132602	0.0131837	0.0256926	0.927527	0.917369	0.967446	0.367213	0.384357	0.415575
FLUNARIZINE HYDROCHLORIDE	1.05053	1.10093	1.12777	1.20941	1.13153	1.28619	1.3356	1.42024	1.48479
FLUPHENAZINE HYDROCHLORIDE	0.926212	1.17337	1.07098	1.28809	1.20064	1.16925	1.11485	1.18185	1.20597
FLUTAMIDE	1.01605	1.17856	1.12106	1.08603	1.08211	1.1055	1.03201	1.07163	1.01615
DROPERIDOL	1.12874	1.03479	1.12192	1.16203	1.11842	1.227	1.16915	1.16248	1.21976
FAMOTIDINE	1.15446	1.13398	1.10496	1.0073	1.14338	0.945025	0.906051	0.977014	0.748559
ETODOLAC	1.13619	1.0893	1.08763	1.01392	0.969969	0.92695	0.93819	0.972749	0.993367
FENOTEROL HYDROBROMIDE	1.08711	1.08084	1.09268	0.904753	0.951317	1.0301	0.86823	0.918918	0.990639
FENBUFEN	1.0511	1.04504	1.03102	0.968954	1.00992	0.97763	0.909244	0.967732	0.911025
MEBEVERINE HYDROCHLORIDE	1.0477	1.00489	1.02694	1.02787	1.09476	1.02155	0.985608	0.9843	0.900837
ACECLIDINE	0.936507	0.990539	0.847475	0.7051	0.673264	0.769843	1.02609	1.21843	1.1244
CAPSAICIN	0.91156	0.797883	1.03004	0.697548	0.681023	0.805301	0.928461	0.997247	1.13292
FAMPRIDINE	0.92806	0.798312	0.755414	0.684712	0.664818	0.773744	0.984068	0.963412	1.19471
NICERGOLINE	0.856533	0.872807	0.762555	0.686647	0.657705	0.754795	0.846554	0.87767	1.03038
SPIPERONE	0.942087	0.923064	0.780657	0.701567	0.702669	0.914216	0.98412	0.893911	1.12435
ERYTHROMYCIN ESTOLATE	0.904415	0.821967	0.730106	0.76337	0.718555	0.895479	0.889491	0.841347	0.970752
SPIRAMYCIN	0.888485	0.826147	0.761339	0.778018	0.694617	0.867934	0.97048	0.890581	1.01048
ESTRADIOL BENZOATE	0.78906	0.834977	0.713293	0.762998	0.733615	0.743689	0.922308	0.914441	0.794296
RETINOL	0.831788	0.667253	0.693258	0.812679	0.827687	0.810997	0.911416	0.981431	0.865743
ISOTRETINON	0.984691	1.0383	0.846922	0.849201	0.821687	0.883142	0.946452	0.951489	1.0323
MESNA	0.944776	0.922275	0.979653	1.12659	1.06884	1.07928	1.30228	1.19179	1.02653
BUSPIRONE HYDROCHLORIDE	0.947984	0.949622	0.983442	1.03263	1.05982	0.907888	1.14929	1.10068	0.711199
AMIODARONE HYDROCHLORIDE	1.03812	0.978507	0.96581	1.05485	0.984398	0.963544	1.06533	1.03365	0.93107
FOSCARNET SODIUM	0.9793	0.954893	0.925967	1.02242	0.998441	0.896886	1.12457	1.06145	0.923961
CEFSULODIN SODIUM	1.04929	0.906937	0.954185	1.04717	1.01244	0.937389	1.07729	1.02502	1.03622
FOSFOMYCIN CALCIUM	0.944385	0.901089	0.882806	0.990573	1.06616	0.844812	1.06005	1.08991	0.966768
ALPRENOLOL	0.917348	0.926122	0.84014	0.974315	0.963527	0.844991	1.0249	1.08049	0.87304
LIOTHYRONINE (L- isomer) SODIUM	1.07198	1.09235	1.00879	0.979057	0.939654	0.807602	0.986206	1.03555	0.849948
ALRESTATIN	1.04969	0.99501	0.900473	1.00303	0.931121	0.806561	1.15264	1.03429	0.961912
PROADIFEN HYDROCHLORIDE	1.03848	0.9342	0.96932	0.986799	0.883853	0.859905	1.11199	1.01583	0.837093
ISOVALERAMIDE	0.946126	0.931421	0.863734	1.07538	1.03553	1.04181	1.16093	1.12887	1.04992
SYMCLOSENE	0.898885	0.875072	0.935304	1.09824	1.01565	1.03342	1.1482	1.0737	1.02189
ZIDOVUDINE [AZT]	0.032641	0.0415764	0.0319656	0.898208	0.811594	0.799225	0.289234	0.302192	0.182458
ACECAINIDE HYDROCHLORIDE	0.90012	1.00496	0.858501	0.979973	1.00624	1.10289	0.920769	0.946327	1.14029
VIOMYCIN SULFATE	0.917851	1.04385	0.947013	1.05957	1.05848	0.897555	0.992932	0.984532	0.987246
TINIDAZOLE	0.951584	1.02768	1.00358	0.997582	1.03206	0.901523	1.02347	0.957956	0.986718
EDETATE DISODIUM	0.204448	0.226448	0.208923	0.955731	0.982514	0.996379	1.02696	1.00147	1.02118
ETHOSUXIMIDE	0.943852	0.952537	0.959874	0.995204	0.993225	1.08393	1.03587	0.998299	1.20551
PIPERIDOLATE HYDROCHLORIDE	1.05733	1.08713	1.06344	0.971147	0.991777	1.07902	0.89916	0.957026	1.03477
NEOSTIGMINE BROMIDE	1.03764	1.00748	0.987407	0.979554	0.968742	1.04469	0.92778	0.945802	0.917061
CYCLOSPORINE	0.7783	0.729641	0.691058	1.11202	1.10428	1.08043	1.28198	1.23444	1.09809
ASCORBIC ACID	0.931317	0.979299	0.96056	1.07157	0.99888	0.950119	1.12255	1.08908	0.945261
MENADIONE	0.974752	1.00351	0.974266	1.24078	1.22441	1.20607	1.1681	1.21517	1.23707
SALICIN	0.926459	0.982595	1.05542	1.06672	1.05371	0.984206	1.02697	1.0037	1.02302
MONENSIN SODIUM (monensin A is shown)	1.06782	0.9783	1.0841	1.00128	1.01906	0.986637	1.06094	0.96399	1.01432
ASTEMIZOLE	1.10776	1.07141	1.10323	0.903202	0.957174	0.887791	1.11761	1.1944	1.01281
BENZOIC ACID	0.974839	1.06432	1.01312	0.970651	0.955904	1.00957	1.04281	0.926192	1.05291
BENZYL BENZOATE	1.08597	1.04455	1.13308	0.957288	0.914529	1.02648	0.95532	0.848966	0.978951
BENZOYL PEROXIDE	1.03782	1.13012	1.07614	0.991534	0.989741	1.01947	1.03722	1.01716	1.08949
BETAINE HYDROCHLORIDE	1.0311	1.03997	1.02007	1.06152	1.00797	1.0792	1.02232	0.916988	0.951649
BIOTIN	0.988838	0.974038	1.03294	0.999121	0.967843	1.03286	1.05572	0.988727	0.818012
AKLOMIDE	0.907265	0.847461	0.930803	1.0555	1.11122	1.00803	1.18827	1.1874	1.15907
NICOTINYL ALCOHOL TARTRATE	1.21268	1.24656	1.20843	1.05174	1.06115	1.05475	0.94349	0.937505	1.02812
FLOXURIDINE	0.0114146	0.0116315	0.0111785	0.742245	0.698829	0.656956	0.217301	0.234288	0.175262
ALTRETAMINE	1.00098	1.05187	1.12322	1.02788	0.948457	0.92268	1.01614	0.914165	0.960177
AMINOHIPPURIC ACID	1.02595	1.05645	1.07876	1.03409	1.01196	0.9022	1.01271	1.00564	0.991234
MEFLOQUINE	0.975807	1.01747	1.04451	0.942378	0.96964	0.916132	1.03268	1.02507	1.07266
ADIPHENINE HYDROCHLORIDE	1.0835	1.16345	1.10672	0.987745	1.02813	0.924999	1.0188	1.03957	1.02484
QUINAPRIL HYDROCHLORIDE	1.02891	1.02516	1.0636	0.95805	1.01382	0.994697	0.910151	0.986425	0.977679
AMIFOSTINE	1.04743	1.04387	0.991942	0.943091	0.935944	0.999908	1.02235	0.919269	1.06165
IOHEXOL	0.999503	1.10439	1.03779	1.03272	1.05858	1.05391	1.13476	1.21908	0.876738
TIAPRIDE HYDROCHLORIDE	0.985332	0.991808	1.08262	1.12288	1.07588	1.03618	1.05822	1.01041	1.17987
BACAMPICILLIN HYDROCHLORIDE	1.00091	1.04393	1.0148	0.977323	1.04451	1.08216	0.908319	0.915561	1.11059
BENDROFLUMETHIAZIDE	1.14314	1.16486	1.14234	1.10628	1.06526	1.00569	0.976188	0.98146	0.995656
BEPRIDIL HYDROCHLORIDE	1.03861	1.02383	1.0724	0.888846	0.908214	0.874021	0.840112	0.868955	0.985798
BROMHEXINE HYDROCHLORIDE	1.02711	1.06913	1.07075	1.0153	1.00671	0.992918	0.98156	0.969877	0.985434
CARMUSTINE	1.12023	0.951259	1.11856	1.05772	1.02516	0.973292	1.02863	1.03742	1.01148
CEFTRIAXONE SODIUM TRIHYDRATE	0.0795607	0.127399	0.0890452	0.907336	0.900939	0.865507	0.332824	0.329541	0.271486
TRIMIPRAMINE MALEATE	1.08382	1.0814	1.11667	0.95237	0.975375	1.06177	1.10515	1.162	1.25542
TRIFLUPROMAZINE HYDROCHLORIDE	1.09875	1.05943	1.11072	0.965103	0.981256	1.06084	0.843473	0.840516	0.905807
TRAZODONE HYDROCHLORIDE	0.969247	1.06174	1.05598	1.09025	1.02537	1.2794	1.21113	1.25556	1.61321
FIROCOXIB	1.14441	1.10208	1.14536	1.13233	1.14521	1.16628	1.15796	1.10117	1.35418
THONZYLAMINE HYDROCHLORIDE	1.09742	1.15683	1.08707	1.07782	1.16902	1.0547	0.99552	1.1762	1.12633
THIAMPHENICOL	0.874322	0.904231	1.02237	0.898965	0.871026	1.00394	0.794426	0.793835	0.712182
TENOXICAM	1.06795	1.0345	1.07167	1.06393	0.972325	0.980687	1.012	1.03844	0.962324
CHLOROXINE	0.0399474	0.0542751	0.0260805	1.01307	1.06135	1.04707	0.885662	0.916292	1.05253
CHLORPROTHIXENE HYDROCHLORIDE	1.1246	1.11836	1.10133	0.96031	0.95247	1.08301	0.925686	0.86551	1.06646
CINNARAZINE	1.1077	1.10121	1.13769	0.93742	0.893348	1.05526	0.920307	0.879827	1.12813
DANTROLENE SODIUM	1.08284	1.06536	1.04824	1.00396	1.01877	1.04482	0.843524	0.927987	0.929383
BETAMETHASONE 17,21-DIPROPIONATE	1.10632	1.05301	1.012	0.986333	1.01353	1.068	0.930759	0.973631	0.969484
ERYTHROSINE SODIUM	1.1903	1.2408	1.11208	1.22081	1.25491	1.23157	1.1896	1.22441	1.21753
EDOXUDINE	0.629846	0.716442	0.645503	1.04823	1.1028	1.11074	0.855958	0.874348	0.872185
ENOXACIN	0.0154138	0.0785331	0.0603794	0.884042	0.86719	0.995733	0.260461	0.271666	0.20364
TRANILAST	0.990107	1.09794	1.05518	1.20483	1.17134	1.40454	1.09684	1.04807	1.31305
PHENETHICILLIN POTASSIUM	1.19487	1.15593	1.03684	1.15419	1.15686	1.37076	1.0901	1.15819	1.2219
PERHEXILINE MALEATE	1.01895	1.03831	0.9557	0.955735	1.03322	1.0681	0.903754	0.937285	0.958486
PAROMOMYCIN SULFATE	1.08857	1.08081	1.03872	0.918738	0.899073	1.00898	0.90947	0.970653	0.984837
METHAPYRILENE HYDROCHLORIDE	1.09362	1.0001	1.00234	0.953505	1.0599	1.07555	0.924539	1.0497	1.04642
TYLOXAPOL	1.0574	1.20181	0.982415	0.935803	0.996297	1.02619	0.893205	0.996693	0.932202
ZOLMITRIPTAN	1.04285	0.997867	0.971454	0.972743	1.04634	1.05375	0.901264	0.948414	1.01634
HYCANTHONE	0.853187	0.908037	0.985724	1.03934	1.13003	1.0053	0.786533	0.817655	0.871068
NAPHAZOLINE HYDROCHLORIDE	0.717744	0.804528	0.82821	1.00219	0.985281	1.02726	1.11804	1.13051	1.0329
ISOXICAM	0.740226	0.818043	0.865541	1.00304	0.981313	0.928896	1.0475	1.23612	0.897436
LABETALOL HYDROCHLORIDE	0.909122	0.830494	0.919708	1.06675	1.18112	1.05312	1.13917	0.750179	1.34754
PIROCTONE OLAMINE	0.0463613	0.0234217	0.0342379	1.01014	1.01757	1.05957	1.21818	1.2843	1.232
MEPHENTERMINE SULFATE	0.820982	0.865071	0.970073	1.15295	1.10569	0.965811	1.26966	1.19279	1.20936
METARAMINOL BITARTRATE	0.735374	0.807633	0.818547	1.13585	1.05754	1.22133	0.760886	0.801114	1.20371
METHAZOLAMIDE	0.883397	0.92201	0.88897	1.11411	1.11443	1.03721	1.30614	0.780256	0.588747
METHYLBENZETHONIUM CHLORIDE	0.900098	0.712124	0.852852	1.13793	1.11563	1.1113	0.381401	0.45862	0.849541
ETHAMIVAN	0.846328	0.730596	0.898078	1.19338	1.11389	1.06018	0.720001	1.17024	1.2038
AMSACRINE	0.929482	0.877565	0.982747	1.09529	0.969637	1.04065	1.18037	1.29432	1.02287
MIDODRINE HYDROCHLORIDE	0.871157	0.903586	0.880574	1.01857	0.912323	0.988166	1.05445	1.10625	0.895822
NADOLOL	0.921486	0.97301	0.940055	0.984248	1.03689	0.948253	1.10336	1.237	1.1502
NALTREXONE HYDROCHLORIDE	0.818235	0.818559	0.885461	1.09554	1.05733	0.958353	1.00666	1.23147	1.11679
METHYLPHENIDATE HYDROCHLORIDE	0.91702	0.971976	0.991485	1.00403	0.945337	0.925696	1.04651	1.01271	1.13338
NICLOSAMIDE	0.972159	0.973946	1.00593	1.21275	1.09667	1.19979	0.522175	0.422617	0.598515
MESALAMINE	0.929211	1.04594	0.906938	1.00559	0.999607	0.957182	0.690379	1.10011	1.18952
PERGOLIDE MESYLATE	1.04477	0.998789	1.01292	1.10819	1.00628	0.928572	1.06028	0.662063	1.26554
PRILOCAINE HYDROCHLORIDE	0.944837	0.970443	0.99955	1.00577	1.06571	1.03464	0.467839	0.605389	1.30989
HYDROCORTISONE BUTYRATE	0.957617	0.975443	0.91227	1.03229	1.05249	1.00247	0.743091	0.796666	1.24308
ROXITHROMYCIN	0.807897	0.870719	0.878848	1.04834	1.08812	1.03028	0.801751	1.25587	0.417216
MITOXANTRONE HYDROCHLORIDE	0.908798	0.996067	0.947949	0.970335	0.981344	0.888535	0.993647	0.882545	1.34874
OXETHAZAINE	0.986672	1.00485	1.04094	0.956498	1.00257	0.873522	0.898781	1.24334	1.23452
DIPYRONE	0.998973	0.971416	1.03543	0.993792	0.969881	0.996995	1.07029	1.23098	1.15893
NEVIRAPINE	1.06953	0.985299	1.05313	1.11812	1.06971	1.04604	1.18763	1.00328	1.30345
NAFCILLIN SODIUM	0.889744	0.954199	1.03749	0.987244	0.991002	0.97444	0.844409	0.560215	1.0007
EPRODISATE DISODIUM	1.06626	1.02564	0.98272	0.933903	1.11745	0.981288	1.22076	0.547224	0.933308
NALOXONE HYDROCHLORIDE	1.0625	1.09995	0.943305	1.05162	1.0565	1.04874	0.367133	0.666936	0.612542
TETROQUINONE	1.03292	1.00672	1.02608	0.903786	1.09634	0.993167	0.858507	0.712732	1.01816
IMEXON	1.06149	0.987109	1.01747	1.04853	1.05906	1.04506	0.989173	0.766965	0.803292
OXIBENDAZOLE	0.906205	0.976001	0.951144	0.900842	0.85503	0.840264	1.38457	1.2558	0.719022
PIPOBROMAN	0.988786	0.951037	0.889369	0.966143	0.951663	0.960719	1.00518	0.963132	1.25887
NADIDE	1.08004	1.10102	1.06348	0.971423	0.9282	0.891674	1.18055	1.31594	1.30773
QUINETHAZONE	0.907193	0.916627	0.973678	1.03822	0.979297	0.961216	0.941003	1.21157	0.931854
QUIPAZINE MALEATE	1.0341	1.12085	1.04602	1.17648	1.13941	1.09119	1.22654	1.08529	0.698971
BUMETANIDE	1.02699	1.03767	1.03786	1.07984	1.09618	1.02048	0.935759	0.871147	0.360971
SEMUSTINE	1.1073	1.1381	1.09972	1.01513	0.998317	0.983201	1.18986	0.871205	0.635997
THIOTEPA	1.12004	1.16121	1.08368	1.01034	0.986551	1.03306	0.731986	1.34731	1.12862
CLOFIBRATE	1.08379	1.06547	0.99026	0.95106	0.926997	0.993693	1.21455	0.55254	0.404872
RESORCINOL MONOACETATE	1.09043	1.04056	1.07371	0.96003	1.11011	1.09764	0.843375	0.617108	1.14331
NIMODIPINE	0.927822	0.980084	0.923978	0.930046	0.988558	0.973151	1.08313	1.19207	1.09399
ACYCLOVIR	1.00537	1.00535	1.0614	0.899777	1.01008	0.914109	1.17426	1.44564	1.09205
RETINYL PALMITATE	1.04122	0.948905	0.974996	0.879051	1.04362	0.953876	1.04006	1.25242	1.29149
THALIDOMIDE	1.10633	1.10676	1.03543	0.883432	0.920616	1.09463	1.12871	1.44615	1.04635
NITRENDIPINE	1.09063	1.15253	1.05421	1.03551	1.01111	0.906008	1.10246	1.36823	0.852749
BENZALKONIUM CHLORIDE	1.00525	1.04712	0.989838	1.03089	1.12441	1.05788	0.935436	0.517885	0.44979
CIPROFLOXACIN	0.0217768	0.0110017	0.0107215	1.16019	1.12198	1.14625	0.011982	0.0123601	0.0136647
CELECOXIB	1.10683	1.12964	1.08986	0.92739	0.996575	1.12451	0.946248	0.718015	0.87872
AZITHROMYCIN	0.559507	0.565326	0.572533	1.01208	1.05951	1.08882	0.00637707	0.00711936	0.00742447
ANETHOLE	0.994089	0.959787	0.967971	1.08387	1.00817	1.14703	1.17233	0.34274	0.348203
TERFENADINE	0.878251	0.887385	0.887543	0.802248	0.821239	0.868125	0.639434	0.978226	0.637343
CLOPIDOGREL SULFATE	0.980137	1.00198	0.953755	0.962988	0.949302	1.00524	0.885462	1.30213	0.592321
LORATADINE	1.00569	0.981901	0.968021	0.980514	0.950369	0.941786	1.19013	1.14858	1.19198
SELAMECTIN	0.90669	0.92743	0.914832	1.02591	0.945844	1.07262	1.11012	1.27351	1.11005
NAPROXOL	1.1375	1.21501	1.09873	1.00527	0.949933	0.996292	1.13773	1.34787	0.92693
COLFORSIN	1.07042	1.08155	1.04357	1.28539	1.24598	1.2376	1.57863	1.45781	0.953136
PENTAGASTRIN	1.09607	1.10747	1.05851	0.991825	0.96928	1.04677	0.902964	1.00839	0.570958
AMCINONIDE	1.07978	1.07999	1.04174	0.90924	1.05298	1.01619	1.20993	0.744885	0.596126
BUPIVACAINE HYDROCHLORIDE	1.08339	1.01803	1.05611	1.0515	1.00763	1.09381	0.814655	0.415959	0.453531
NABUMETONE	1.0317	0.996612	1.06054	1.04259	0.978644	0.997498	1.14062	1.21786	0.975519
PACLITAXEL	0.825472	0.881046	0.938744	1.03087	0.993235	1.01595	1.06443	1.00502	1.34515
BUTACAINE	0.893041	0.999878	0.96253	1.11102	1.07897	0.954648	0.692542	0.98924	1.15252
CLOBETASOL PROPIONATE	0.907852	0.978447	0.882013	0.948652	0.906453	0.986008	1.05883	0.904343	1.16592
IOPANIC ACID	1.06442	1.21468	1.0851	0.90866	0.924354	0.962932	0.932316	1.19956	1.27519
KETOROLAC TROMETHAMINE	0.961563	1.0227	0.872071	1.06714	0.942727	0.975084	0.713148	1.19604	1.3707
LANSOPRAZOLE	1.0478	1.0587	1.0569	0.956839	0.964031	1.01862	0.978627	1.20865	1.06425
MEXILETINE HYDROCHLORIDE	1.1312	1.02473	1.06265	1.06357	1.06217	1.06693	1.22356	0.942856	1.01922
MORANTEL CITRATE	1.10186	1.08712	1.09773	0.962197	0.972718	1.07972	1.08663	0.770842	0.910487
PERPHENAZINE	0.991338	0.941308	0.99966	0.722949	0.9354	0.96747	0.846557	0.873728	0.921068
DENATONIUM BENZOATE	0.979984	0.9666	0.987934	0.984746	0.955137	1.02264	0.84318	0.570205	0.558172
TACROLIMUS	0.853398	0.90207	0.814457	0.90177	0.908881	0.981078	0.917637	0.647946	1.17831
BROMPHENIRAMINE MALEATE	0.913647	0.965756	0.927319	0.954229	0.989422	1.06368	0.361869	1.01588	1.48724
SIROLIMUS	0.931856	0.941547	1.01952	0.990729	0.962899	1.06436	0.628079	1.35804	1.54534
PAROXETINE HYDROCHLORIDE	0.992044	0.776477	0.839251	0.856285	0.85398	0.945983	0.69671	1.06088	1.17602
PROTRYPTYLINE HYDROCHLORIDE	0.972454	1.0119	0.914669	0.923209	0.939983	1.01956	0.708038	1.11908	1.54346
ALAPROCLATE	0.798767	0.98797	0.962808	1.22794	1.08369	1.1512	1.42928	1.42906	1.518
ACETRIAZOIC ACID	0.816945	0.987823	1.04179	0.94255	1.02342	1.00484	1.07553	0.524414	0.545471
VENLAFAXINE HYDROCHLORIDE	0.941825	0.938026	1.00687	0.993886	0.989092	1.04164	0.784961	0.983691	0.504628
IOTHALAMIC ACID	0.949655	0.946387	0.973522	1.07239	0.970891	0.981321	1.06561	0.928944	0.653196
FLUOXETINE	0.829881	0.863174	0.877242	0.831965	0.829652	0.891308	1.34743	0.940669	0.399937
ISRADIPINE	0.953204	1.33833	1.1967	1.0186	1.06289	1.13711	1.18798	1.19161	1.14178
CEFUROXIME AXETIL	0.796967	1.27576	1.0988	1.03135	1.07968	1.15551	1.08657	0.710184	1.13443
FEXOFENADINE HYDROCHLORIDE	0.785128	1.20327	0.990071	0.978184	1.1243	1.08201	1.16168	1.26793	1.17037
TRIFLURIDINE	0.871804	1.00501	0.91193	1.05591	1.15357	1.05887	1.27655	1.35468	1.28451
SODIUM NITROPRUSSIDE	1.18017	1.29595	1.23122	1.22489	1.23379	1.26196	1.09797	0.949629	0.89713
AVOBENZONE	0.746384	0.946472	0.858811	1.04275	1.08998	1.06965	1.09753	1.34138	1.16398
OXANTEL PAMOATE	0.893022	1.06731	1.08817	1.0581	1.02782	1.14599	0.880579	0.784132	0.67616
TRIMETOZINE	0.875204	1.01937	1.06127	1.06687	1.08213	1.06352	0.940251	1.0262	1.39461
DOMPERIDONE	0.873638	1.15586	1.0334	0.967557	1.08218	1.09243	1.01098	1.07837	0.876249
CYSTEAMINE HYDROCHLORIDE	0.993532	1.11048	1.16098	1.12037	1.07933	1.1987	0.672852	0.920341	1.10804
ROFECOXIB	0.95354	1.08891	1.17863	1.01757	1.0006	1.00279	1.32705	1.15526	1.32436
SIMVASTATIN	0.695045	0.824527	0.811002	1.12424	1.04981	0.972709	1.1332	1.30909	1.12598
OXCARBAZEPINE	0.845304	1.1381	0.95037	1.01645	1.07484	1.16529	1.07023	1.32327	1.26736
MELOXICAM SODIUM	0.928018	1.12639	1.04441	0.988841	1.0691	1.04129	0.923201	1.16508	1.08478
CARVEDILOL	0.972645	1.15384	1.37228	0.960889	1.05695	1.03397	1.0177	1.13849	1.10135
IRBESARTAN	0.900054	0.945217	0.875178	1.06639	1.04178	1.06457	1.38844	1.05381	0.965028
LEVOFLOXACIN	0.0086454	0.00792508	0.00840646	1.24318	1.23728	1.25561	0.00652897	0.00793931	0.00847856
LITHIUM CITRATE	0.954705	1.03925	1.02778	1.00998	0.981946	1.01287	1.06465	1.12402	0.748176
GATIFLOXACIN	0.0165645	0.0227765	0.00805332	1.17247	0.94331	0.950524	0.0112067	0.01553	0.0181652
MIGLITOL	0.982674	0.984066	1.01172	1.06949	1.01163	1.12011	1.2071	1.27444	0.827132
ORLISTAT	0.775293	0.740621	0.769736	0.949791	1.09102	0.921549	1.22446	1.24902	1.15642
MOXIFLOXACIN HYDROCHLORIDE	0.0163377	0.0149765	0.00794308	1.4833	1.45295	1.2968	0.00711769	0.00864379	0.00904162
PIOGLITAZONE HYDROCHLORIDE	1.11297	1.01262	1.13874	1.07796	1.13768	1.09566	0.937341	1.28426	1.02225
DONEPEZIL HYDROCHLORIDE	0.828535	0.912864	0.852115	1.2106	1.18364	1.03748	1.20808	1.14459	1.29012
FLUVASTATIN	1.00929	1.00166	0.96517	1.06816	0.99062	0.953222	1.40887	1.30981	1.10106
PIZOTYLINE MALATE	1.0265	1.00168	1.03837	1.06189	0.931222	0.997067	1.36008	0.966061	1.1331
EXEMESTANE	1.05856	0.995245	0.985317	0.961341	0.998464	1.05394	1.13282	0.997703	1.03148
ADIPIC ACID	1.05305	0.990717	0.979039	0.907339	0.949079	0.977114	0.757479	1.02322	0.770523
ORNIDAZOLE	1.08588	0.933192	0.942738	1.05511	0.972835	0.98003	1.07202	1.29619	0.890218
ETHYNODIOL DIACETATE	1.04617	0.977274	0.949442	1.07575	0.996967	1.06503	0.996617	1.25405	0.96955
ESTROPIPATE	1.10905	0.987596	1.08867	0.924353	0.939622	0.981982	0.848464	0.96738	1.03292
CINROMIDE	1.10927	1.04458	1.09822	1.00361	1.0658	0.934491	1.06472	0.831664	0.773035
ALCLOMETAZONE DIPROPIONATE	1.03304	1.04073	1.00449	1.02886	1.04898	0.937068	1.06905	1.28934	1.10528
ALENDRONATE SODIUM	1.01033	1.00554	1.05726	1.00149	1.07328	0.907605	1.0873	1.27666	1.00606
ACARBOSE	1.06692	1.07857	1.05682	0.914375	1.07983	1.00199	1.31838	1.40191	1.26154
ROPINIROLE HYDROCHLORIDE	0.936406	0.910941	0.910526	0.942524	1.0752	0.959073	1.39726	0.85012	1.08418
QUETIAPINE	1.11372	1.08589	1.06325	0.930135	0.962985	0.989501	1.16089	0.880441	1.06266
RIZATRIPTAN BENZOATE	0.950382	0.946954	0.994428	1.02766	0.943868	1.04794	1.36909	1.0905	1.0865
FAMCICLOVIR	1.10811	1.05376	1.06741	1.01451	0.968876	1.01741	1.23777	1.00467	0.993586
AMLODIPINE BESYLATE	1.01736	1.00131	0.958003	0.56149	0.723236	0.924322	0.833292	0.716387	0.812988
EZETIMIBE	1.20776	1.01487	1.05477	0.890656	0.861695	0.928963	0.702828	1.15407	1.14683
OLMESARTAN MEDOXOMIL	1.01139	0.997663	1.00481	1.02823	1.00563	0.977137	1.20001	0.432871	0.932828
CEFTIBUTEN	0.0974451	0.218353	0.147392	1.01389	0.942105	0.897217	0.022192	0.0274631	0.0279557
CEFDINIR	0.0116182	0.0106502	0.0112971	1.01059	0.964734	0.944747	0.0227303	0.0268874	0.028867
SIBUTRAMINE HYDROCHLORIDE	1.04005	0.99231	1.0629	0.995643	1.02689	1.02608	1.27952	1.36353	1.33583
PERINDOPRIL ERBUMINE	1.04424	1.00762	1.0047	0.941955	0.915315	0.874413	1.19421	1.26218	1.25183
ROSUVASTATIN CALCIUM	1.09714	0.921039	1.07805	0.970095	0.927513	0.915609	0.963962	0.965229	0.949259
MOXALACTAM DISODIUM	1.04353	0.978325	0.957036	0.97521	0.96944	1.04364	1.3158	0.885341	1.23071
PREDNICARBATE	1.03562	0.981335	0.98437	1.12598	0.913175	1.06045	1.0217	0.787444	0.931244
DERACOXIB	1.05439	0.998757	0.991073	1.04272	0.930577	1.05702	0.710161	0.87944	0.672562
CILOSTAZOL	1.07861	1.03368	1.06072	1.03224	0.990487	0.9928	0.769143	1.19009	0.755694
CITICOLINE	1.11297	1.06509	0.951396	0.887809	1.05079	0.978726	0.848994	1.11211	1.04645
APRAMYCIN SULFATE	1.12663	1.04374	1.07218	0.961002	1.02506	0.902466	0.787937	1.155	1.1106
SERTRALINE HYDROCHLORIDE	1.00918	1.00128	1.0621	0.610079	0.666198	0.790771	0.95103	1.01302	1.0435
MINOCYCLINE HYDROCHLORIDE	0.0114905	0.0105331	0.0111729	1.06964	1.06357	0.909486	0.178565	0.375239	0.437593
TELITHROMYCIN	0.708187	0.618269	0.677684	1.11023	0.951603	0.972669	0.0096061	0.0120945	0.0178499
OXAPROZIN	1.09549	1.01446	0.978253	1.09752	1.1233	0.909221	1.16509	1.03583	1.2966
CARBETAPENTANE CITRATE	1.05273	0.975622	0.989888	1.03562	1.01842	0.98125	1.31782	0.94434	1.13203
NITAZOXANIDE	1.19507	1.11657	1.11735	1.16834	1.14501	1.09918	0.593113	0.594245	0.560459
PEFLOXACINE MESYLATE	0.0120251	0.0110232	0.0116928	1.23727	1.05681	1.02677	0.00900145	0.0117406	0.0152104
METHYCLOTHIAZIDE	1.07285	1.05129	1.11514	0.895754	0.898179	0.971674	0.535504	0.69284	0.904413
BIFONAZOLE	1.04961	1.09123	1.10773	0.823552	0.894242	0.974282	0.575031	0.826466	0.996945
TYLOSIN TARTRATE	1.07847	1.03569	1.0986	0.881533	1.05234	0.910819	0.836874	0.962113	0.995981
SARAFLOXACIN HYDROCHLORIDE	0.0398467	0.0365268	0.0258303	1.18823	1.06102	1.03656	0.00626061	0.00768252	0.00950095
GADOTERIDOL	1.07357	1.03333	1.03085	1.04057	0.886572	0.911513	1.30813	1.11736	1.25048
CHLORMADINONE ACETATE	1.09781	1.00634	1.00157	0.982406	0.940289	0.966154	1.09146	1.03942	1.16825
OXICONAZOLE NITRATE	1.0757	0.998716	0.96551	1.00378	0.948719	1.03877	1.23225	1.44105	1.22761
AZAPERONE	1.15495	1.09653	1.04281	1.27696	1.22712	1.01231	1.65493	0.770985	1.07167
IOXILAN	1.08948	1.02193	1.03473	0.943025	0.871725	0.997855	1.09497	1.27389	1.15352
AZELASTINE HYDROCHLORIDE	1.07655	0.998198	1.03477	0.931067	0.908225	0.997091	1.21652	1.21424	1.27014
KETANSERIN TARTRATE	1.07227	0.982931	1.11034	0.945528	1.01569	1.06742	0.667888	1.06825	0.870659
TILETAMINE HYDROCHLORIDE	0.983976	1.03866	1.01477	0.973362	0.932475	0.970681	0.294074	0.604953	0.856798
DECOQUINATE	1.03545	0.977938	1.02208	0.904595	1.0336	0.887247	0.842995	0.974057	1.10122
CEFDITORIN PIVOXIL	0.91884	0.93738	0.907856	0.875704	0.924127	0.970481	0.0221009	0.0302935	0.154315
VALACYCLOVIR HYDROCHLORIDE	1.12381	1.10074	1.15263	0.928953	0.932648	0.955791	0.735288	0.703538	0.809806
DULOXETINE HYDROCHLORIDE	1.09554	1.00426	1.03686	0.905288	0.857672	0.998009	0.833274	1.06601	1.18839
NISOLDIPINE	0.426147	0.37762	0.400557	0.957327	0.945832	1.14031	0.879342	0.621796	0.410519
MONTELUKAST SODIUM	1.0275	0.981133	0.999099	1.01132	1.0309	0.923882	1.22705	1.14439	1.22153
BENURESTAT	1.11764	1.01188	1.05992	0.936159	0.908228	1.07415	1.0574	0.897976	1.13579
BENZOXIQUINE	1.02261	0.949273	1.00693	1.10711	0.986942	1.07274	0.972702	0.819422	0.923051
BISMUTH SUBSALICYLATE	0.657008	0.695017	0.699032	1.17136	1.07539	0.958196	1.17343	0.925494	0.807147
BENZOYLPAS	1.12496	1.16952	1.0629	1.14304	1.03104	0.922346	1.09708	0.976583	0.996275
BROMINDIONE	0.937534	0.999039	0.867319	1.13298	1.06703	1.04201	1.21825	0.913198	1.3058
CAPOBENIC ACID	1.12306	0.970767	1.05062	1.14371	1.06734	1.00445	1.22227	1.08173	1.01848
ACETOHEXAMIDE	0.810322	0.830212	0.796713	1.08963	1.12573	1.08477	1.22755	1.28899	1.0099
ETHOXZOLAMIDE	0.843735	0.864804	0.806197	1.27938	1.1038	1.01777	1.31766	1.14636	1.29246
FLUCYTOSINE	0.885494	0.684815	0.654898	1.12153	1.00638	1.06991	1.26757	1.18687	1.39369
FOMEPIZOLE HYDROCHLORIDE	0.934439	0.920325	1.03128	1.14144	1.09361	1.02085	0.902197	1.14675	0.979287
GLIPIZIDE	0.998055	0.912365	1.0259	1.21259	1.10713	1.05306	0.411883	0.972009	1.01157
GUANFACINE HYDROCHLORIDE	1.21553	1.15982	1.13819	1.21504	1.15155	1.05774	0.622771	0.751703	1.18439
D-LACTITOL MONOHYDRATE	1.08074	1.1396	0.491965	0.992392	0.949539	0.925223	1.01352	0.745498	1.27442
LEVOCARNITINE	1.06235	1.10444	0.939433	1.02731	1.01101	1.02677	1.19464	1.15422	1.39666
LOBENDAZOLE	0.824337	0.865736	0.881918	0.634782	0.82355	0.797893	1.03794	1.1907	1.26897
METHYLENE BLUE	0.829069	0.921647	0.759384	1.38955	1.21549	1.27674	1.61694	1.21055	1.37478
EPRINOMECTIN	0.856286	0.804974	0.73972	1.02168	0.946675	1.06387	0.784208	1.04064	1.0684
NITHIAMIDE	0.91825	0.893875	0.883801	1.11933	1.16434	1.05064	1.06299	1.12669	1.15741
PRALIDOXIME CHLORIDE	0.908479	0.970224	0.908354	1.0673	1.05444	1.00007	0.666552	1.08636	1.06128
PREDNISOLONE HEMISUCCINATE	0.912023	0.998945	1.02117	1.03154	1.00497	1.0344	0.686996	0.859538	0.899344
PYRIDOXINE	1.02064	1.11043	1.12231	1.09749	1.11859	1.10278	0.813617	0.895456	1.38967
RISPERIDONE	1.11229	1.08254	1.13521	1.09063	1.10737	1.10367	0.927354	0.97012	0.869373
SULFISOXAZOLE ACETYL	1.09925	1.11038	1.02574	0.945772	0.963711	0.944804	1.17281	0.845782	1.04307
TAURINE	1.13933	1.12768	1.04278	0.980299	0.893923	0.950204	1.09017	0.895243	1.14946
TRICLOSAN	0.00793441	0.00824872	0.00815576	0.265175	0.333814	0.42997	0.159956	0.217417	0.391518
THIAMINE	1.04264	1.06812	1.02479	1.01105	0.955142	0.96635	1.01901	0.833849	1.07769
TRIMETHADIONE	1.01197	1.05206	0.991061	0.964668	1.00862	1.03063	0.968617	0.945794	1.28179
VALGANCICLOVIR HYDROCHLORIDE	1.01224	1.05234	0.999833	0.985555	1.06885	1.05002	0.781881	1.01699	0.871786
UNDECYLENIC ACID	1.00259	1.05129	0.977258	0.996136	0.989472	0.981219	0.541969	0.973981	0.738092
CLINDAMYCIN PALMITATE HYDROCHLORIDE	0.926556	0.972433	0.961474	1.02883	1.0321	1.04505	0.627438	0.935732	0.724666
CEFONICID SODIUM	0.981761	1.01102	1.02819	0.995891	0.939319	1.00051	0.659638	1.03317	0.77814
PHENYL AMINOSALICYLATE	1.08507	1.07857	1.03707	1.13764	1.00411	1.01345	0.726761	1.1302	0.83703
NETILMICIN SULFATE	1.08974	1.11192	1.00605	1.00575	0.947355	1.0043	0.898151	0.60502	0.391876
DOXORUBICIN	1.00188	0.97146	0.990218	1.1492	1.07072	0.969514	1.33359	1.16428	1.0224
METHYSERGIDE MALEATE	1.08457	1.0869	1.04452	0.990763	1.00249	1.0033	0.74779	0.830251	1.06323
FLORFENICOL	0.00919204	0.00955617	0.00944847	1.15491	1.323	1.3175	0.109318	0.131695	0.419811
ACEPROMAZINE MALEATE	1.0859	0.980371	1.12598	1.07151	0.981334	1.06845	1.28557	1.12442	1.26238
BIPERIDEN	1.01321	1.05334	1.05085	1.05314	1.08886	1.13911	0.885175	0.962815	0.683234
DEXCHLORPHENIRAMINE MALEATE	0.938189	1.01557	1.08366	1.02886	0.998888	1.1244	0.557571	0.989176	0.660631
DILOXANIDE FUROATE	0.947367	1.00541	1.00423	0.899764	1.0594	1.04758	0.552566	1.16122	0.707778
ETIDRONATE DISODIUM	1.04868	1.09022	1.13894	1.07155	0.980672	1.0828	0.664606	1.11188	0.773679
AMOROLFINE HYDROCHLORIDE	1.03326	0.999741	1.02002	1.02563	0.984888	1.05992	0.606502	1.03473	1.14456
NORGESTIMATE	0.95079	1.04398	1.02124	1.03509	1.09375	0.981152	1.14693	0.839524	0.843154
TERAZOSIN HYDROCHLORIDE	1.01868	0.993527	0.98233	1.01157	1.1181	1.16993	1.2555	1.04744	1.04483
TIOCONAZOLE	1.06535	1.00002	1.06317	0.944323	0.958359	1.02937	1.12549	1.14648	1.27154
DEXIBUPROFEN	0.943394	0.911534	0.912669	0.900142	1.02362	1.00776	1.36304	1.23563	1.11067
ANAGRELIDE HYDROCHLORIDE	1.07466	0.990752	1.09422	0.977432	1.04513	1.11434	1.15847	1.18439	0.883307
ETOMIDATE	1.07106	1.01524	1.03618	0.931509	1.04154	1.04174	0.958859	1.19697	1.27217
LAMOTRIGINE	0.9819	0.986387	1.03197	0.873727	0.960306	0.945171	1.28459	1.40596	1.35987
RALOXIFENE HYDROCHLORIDE	0.951565	0.989259	0.97811	0.976821	1.02854	1.14141	0.692129	1.06508	0.9463
CEFPODOXIME PROXETIL	1.03379	1.02851	1.03977	0.903591	0.927828	1.02756	1.14968	1.21138	0.830816
ISOLEUCINE (L)	1.05202	1.03552	0.989335	1.11858	1.00775	1.06343	0.679132	1.06845	0.945139
AMINOPENTAMIDE SULFATE	1.0421	1.04686	0.998953	0.988566	1.04008	0.970587	0.848344	0.656766	0.955565
ZIPRASIDONE MESYLATE	1.02817	1.0446	1.08087	0.892811	0.975373	0.913198	1.1651	1.0589	1.33274
ISOETHARINE MESYLATE	0.973212	0.976054	1.03567	0.917106	1.06694	1.02377	1.1767	0.846676	0.685258
OXFENDAZOLE	1.06614	1.10837	1.09588	0.956297	0.916004	0.925481	1.14391	1.06302	1.22748
TRIENTINE HYDROCHLORIDE	0.96596	0.969989	1.04932	0.942146	0.952271	1.02218	1.20457	1.16444	1.23931
TICLOPIDINE HYDROCHLORIDE	0.987944	1.06057	1.0155	0.989512	1.00526	1.01448	1.10668	1.28867	0.989175
TICARCILLIN DISODIUM	1.0038	0.988051	1.0318	0.932183	0.950586	1.0677	0.835941	1.17445	1.06409
THONZONIUM BROMIDE	1.09408	1.10295	1.13596	0.959762	0.939154	1.11733	0.651308	0.905944	0.793752
TOLTRAZURIL	0.955028	0.992859	0.970386	0.979331	1.05639	1.12141	0.561121	0.781917	0.80047
ATRACURIUM BESYLATE	0.976439	0.979291	1.00368	1.06034	1.12925	0.996264	1.22229	0.880118	0.903541
ROLIPRAM	0.977765	1.0165	1.00504	0.990764	1.06258	0.920706	1.258	0.611165	1.00907
ROLITETRACYCLINE	0.855954	0.826299	0.879832	0.965489	0.98802	0.96638	1.15444	0.446738	0.447627
PIPAMPERONE	1.04252	0.956311	1.04639	1.06184	0.893876	0.995997	1.11775	0.792231	0.984905
PANCURONIUM BROMIDE	0.964322	1.0289	1.04339	0.975438	0.869315	0.937212	0.997312	0.923412	0.864005
FlUMAZENIL	0.961475	1.02622	0.803815	0.973292	0.990684	1.01245	1.20671	0.914951	1.02388
ALTRENOGEST	0.983993	1.02297	0.998135	0.912258	0.976642	1.05007	1.08675	1.01203	0.993534
BISOPROLOL FUMARATE	1.05396	1.05462	1.06982	0.953021	0.930945	0.954641	1.0803	1.14664	1.24604
FLUDARABINE PHOSPHATE	1.07704	1.03778	1.12059	0.914341	1.03201	1.0008	1.11639	1.30165	1.04861
BETAMETHASONE ACETATE	0.98026	1.01909	1.04492	1.00723	0.959971	0.939082	1.17185	1.03228	1.10027
VIGABATRIN	1.17027	1.17976	1.21507	1.04965	0.970402	0.939905	0.830076	1.24915	0.863582
TYROSINE	0.957818	0.98193	0.998212	0.892436	0.963623	0.944521	1.19223	0.57997	0.767263
EPIRUBICIN HYDROCHLORIDE	0.925744	0.947609	0.936929	0.941163	0.950476	0.899791	0.394159	0.637847	0.803394
VECURONIUM BROMIDE	1.03412	0.966015	0.939723	0.947623	0.942394	0.865095	0.892903	0.517451	0.482457
ALISKIREN HEMIFUMARATE	0.991022	0.986124	0.931353	0.909598	0.945247	0.922003	1.11245	0.789782	0.523293
ACAMPROSATE CALCIUM	0.82356	1.02436	0.997701	0.943488	0.925399	0.975764	0.908422	0.843472	0.771234
PREDNISOLONE SODIUM PHOSPHATE	0.990747	1.02999	1.01839	0.920409	0.976015	0.964524	1.21231	0.900781	1.36664
PREGNENOLONE SUCCINATE	1.01774	1.04395	0.990337	0.972453	0.928363	0.995815	0.760809	0.922334	1.15944
TOLMETIN SODIUM	1.02246	1.00627	0.966904	0.849515	0.953579	0.935165	0.918892	0.858711	1.08081
DESOXYMETASONE	1.01495	0.986642	0.975522	0.945329	0.94198	0.882595	0.975704	1.14471	0.843852
LEVOBUNOLOL HYDROCHLORIDE	0.989258	0.989879	1.00414	0.978262	1.01096	0.919671	0.996213	1.17269	1.08582
MEGLUMINE	1.00977	0.929858	0.953596	0.996318	1.09224	1.04547	0.678507	0.71959	1.02642
IPRATROPIUM BROMIDE	0.846722	0.847069	1.00724	0.914341	0.985702	1.1048	0.785602	0.689285	0.863493
ISOFLUPREDONE ACETATE	0.873245	0.765898	0.831035	0.971677	1.0682	0.997432	0.901575	0.6071	0.795567
ENALAPRILAT	0.851322	0.773138	0.857532	1.05488	1.00872	1.01961	0.999873	0.830506	1.26241
ACETOPHENAZINE MALEATE	0.886904	0.911414	0.809647	1.03569	1.06045	1.01235	0.69389	0.813453	0.912949
BEPHENIUM HYDROXYNAPTHOATE	0.945327	0.897994	0.948031	0.978153	1.04404	1.05962	1.2748	0.920969	0.877115
DIPERODON HYDROCHLORIDE	0.880773	0.87115	0.957203	1.03106	0.933835	1.10052	1.35702	1.48967	0.878313
CLOFAZIMINE	0.931027	0.984344	0.978449	1.00579	1.02303	1.12189	1.60753	1.62544	1.40188
BENZYDAMINE HYDROCHLORIDE	0.93568	0.9401	1.05077	0.565172	0.983592	1.31786	1.51811	1.388	1.51277
DESONIDE	0.880259	0.9777	0.975777	1.08473	1.0684	1.08691	1.38112	1.28809	0.900678
GLYCOPYRROLATE	1.06493	1.06419	1.05681	1.05282	1.10186	0.948717	0.931878	0.813627	0.875735
ITRACONAZOLE	0.975348	1.029	1.01553	1.0161	0.939806	1.05747	1.22226	1.13576	0.999191
OCTISALATE	0.974055	0.979213	0.96929	1.10483	1.04187	0.995172	1.071	0.722762	0.875153
RIBOFLAVIN 5-PHOSPHATE SODIUM	0.818298	0.880141	0.768038	0.87089	0.956232	0.830164	0.943421	1.00254	1.29249
GLIMEPIRIDE	0.898927	0.893009	0.9869	1.00506	1.01547	1.05799	1.01166	1.08363	1.19993
CEFTAZIDIME	0.0672458	0.0852436	0.0822162	1.07207	0.915719	1.00293	0.76983	0.709923	0.938775
GABAPENTIN	0.948056	0.96987	1.13878	1.00556	0.994281	1.14198	1.29626	1.28734	0.999857
ELETRIPTAN HYDROBROMIDE	0.942959	0.831537	0.946367	0.97087	0.982519	1.1105	1.29708	1.27065	0.816252
ARIPIPRAZOLE	1.01977	1.02608	1.07536	0.897157	0.993875	1.07841	1.34819	0.999804	0.859456
ZILEUTON	1.03264	0.966661	1.01002	0.996954	1.02894	1.06892	1.37592	1.34417	0.753931
VINPOCETINE	1.09119	1.07475	1.02122	0.932919	0.992738	0.935206	0.805649	0.57084	1.0173
RABEPRAZOLE SODIUM	0.982234	1.00407	1.02221	1.07258	1.12211	0.90052	0.937291	0.893605	1.18598
RISEDRONATE SODIUM	1.01467	1.12622	1.03934	1.08179	0.957414	1.00146	0.844283	0.877232	1.23841
EUCALYPTOL	0.904281	0.99476	1.06437	1.0027	1.04531	1.00516	0.75419	1.06948	1.05765
COLISTIN SULFATE	0.417231	0.423119	0.41594	0.903276	0.89899	0.965787	0.0218504	0.0168288	0.0203787
TRAVOPROST	1.0352	1.02558	1.03589	1.01215	0.964482	0.949718	1.2174	1.28727	1.0525
DECAMETHONIUM BROMIDE	1.01826	1.02381	1.1577	1.0872	1.01409	0.981583	1.10257	1.35743	1.02302
BENZBROMARONE	1.02185	0.991217	0.990779	1.04159	1.05662	1.01269	1.04853	1.13165	0.783203
BROMPERIDOL	0.997909	1.03091	1.07639	0.210195	0.320666	0.642836	1.40659	1.28573	1.13473
IVERMECTIN	0.709235	0.709525	0.693701	1.02597	0.988601	1.0303	1.00338	1.33911	0.692245
LORNOXICAM	0.985545	0.999455	1.01365	1.00311	1.00992	1.04329	0.882063	0.643641	0.896697
CLAVULANATE LITHIUM	1.08644	1.20999	1.07213	0.951574	1.13135	0.971393	0.785576	0.93187	0.717663
TRETINOIN	0.924846	0.907966	1.02007	0.894219	1.10162	0.933551	0.849564	0.8555	1.12418
SULBACTAM	1.0922	1.03252	1.10449	0.946856	0.887104	0.918886	0.847304	0.772501	1.19225
AMMONIUM LACTATE	1.13181	1.06024	1.04135	0.96664	1.03512	0.953918	1.1848	1.31506	1.29035
NOMIFENSINE MALEATE	0.965098	1.05329	1.00689	1.055	1.17801	1.09774	1.24702	1.50626	1.32264
ONDANSETRON	1.02262	1.0173	0.952595	1.11292	1.06595	1.07806	1.38621	1.26376	1.38326
CYPROTERONE ACETATE	1.00363	0.987568	0.981653	1.10192	0.936102	0.936975	1.10335	1.29503	1.0354
DIRITHROMYCIN	1.00615	1.03045	1.03283	1.05387	1.14253	0.93292	0.881956	0.968116	1.15795
CLORSULON	0.988932	0.981996	1.04788	1.00612	1.10135	0.987169	1.16552	1.24919	0.945973
MANIDIPINE HYDROCHLORIDE	0.989668	0.905454	0.978514	1.0322	0.979995	0.961262	0.835505	0.926385	0.726492
ZOMEPIRAC SODIUM	1.02576	0.94372	1.03432	1.04037	1.02894	0.92214	0.831687	0.686686	0.809284
DROSPIRENONE	1.06233	1.00339	1.14094	0.958019	0.940219	0.950735	0.833235	0.925352	1.18475
CARBADOX	0.592321	0.544013	0.513761	0.920968	0.97322	0.977687	0.174027	0.261546	0.492
RIBAVIRIN	1.02087	1.01458	1.05843	1.02563	1.02658	1.01396	1.09725	1.26936	1.36987
BEMOTRIZINOL	1.04679	1.08301	1.01352	0.963167	1.09189	1.01095	1.10202	1.26232	0.921948
CANRENONE	0.999831	1.05901	1.06486	1.00319	1.05004	1.03141	1.32095	1.27414	1.26951
ATOVAQUONE	1.04943	1.05267	1.0376	1.01703	1.02861	1.15295	1.00023	1.3713	0.98274
ETOPOSIDE	1.08574	1.03296	1.02912	0.993621	0.944585	1.02325	0.88806	1.2048	1.12155
PENBUTOLOL SULFATE	1.0706	1.05142	1.03613	0.973924	0.987693	1.00752	1.19938	1.1041	1.35208
PARAMETHADIONE	1.02576	1.08806	1.02635	1.14382	0.986528	0.963752	1.01255	0.696289	0.951074
ETHOTOIN	1.05884	1.09765	1.08168	0.967608	0.989807	0.942289	0.753805	0.822228	0.735482
DYDROGESTERONE	1.02609	1.05226	1.04872	0.991233	1.04161	1.06691	0.968941	0.830902	1.16377
IFOSFAMIDE	1.08497	1.16977	1.07238	0.9691	0.985026	0.938854	0.823542	1.13294	1.22392
FLUROTHYL	1.0832	1.12091	1.04867	1.01353	0.981331	0.844495	1.20667	0.761211	0.731514
CEFORANIDE	1.14619	1.16237	1.12109	1.03216	0.950214	0.913891	1.03737	1.21012	1.23307
SUMATRIPTAN SUCCINATE	1.02152	1.07956	1.07277	1.03631	1.14335	1.09879	0.842306	1.33499	1.10458
BRINZOLAMIDE	1.07942	1.12851	1.07755	1.01069	1.03446	1.02292	1.2869	0.967655	1.40449
AZATADINE MALEATE	1.02799	1.0537	1.03791	1.00238	1.0746	1.0027	1.07137	1.06705	1.41137
BETAXALOL HYDROCHLORIDE	0.983223	1.02056	0.995631	1.06228	1.02709	1.09673	1.11171	1.3008	1.31941
RIVASTIGMINE TARTRATE	1.05573	1.01048	1.03261	1.02324	0.980945	1.01401	0.729847	0.207289	0.575043
ETHYL PARABEN	1.07122	0.998932	0.987542	1.04798	1.05114	0.929494	0.62563	0.55442	0.734095
THIOSTREPTON	0.926264	1.10216	0.978455	0.9982	0.97408	1.02354	0.838386	0.725121	1.13129
ALBUTEROL	0.932692	1.04951	0.987245	0.983379	0.989391	1.03266	0.785601	0.802247	1.02421
SOTALOL HYDROCHLORIDE	0.993973	1.03418	0.946951	0.947888	0.999351	0.994309	1.03829	0.967876	0.987096
MYCOPHENOLATE MOFETIL	1.02994	1.03126	0.969129	0.933661	1.00809	1.06038	1.35347	1.41189	1.50726
CEFTIOFUR HYDROCHLORIDE	0.106128	0.107626	0.116779	0.987971	0.982514	1.03562	0.0258277	0.0202154	0.0239779
CLINAFOXACIN HYDROCHLORIDE	0.0132259	0.0134126	0.0129363	1.4592	1.44236	1.57369	0.00621282	0.00604004	0.00672072
BUTOCONAZOLE	0.913954	0.95157	0.905856	0.981666	1.00088	1.0353	0.980594	0.8677	1.27248
CEFPIRAMIDE	0.952246	0.941544	0.943033	1.02008	1.03285	1.07036	1.2283	0.780042	1.1005
AZACITIDINE	0.0133955	0.0135845	0.0131021	0.983928	0.938489	0.930944	0.0956803	0.112499	0.254151
TELMISARTAN	1.01822	1.00351	0.981895	0.969568	0.904545	1.12204	0.459425	0.305581	1.02584
MOLSIDOMINE	1.01112	0.887651	1.0185	0.960656	0.919208	0.989219	0.987123	0.466789	0.753087
PROSCILLARIDIN	1.01216	0.954163	0.934221	0.98146	0.993425	1.04056	1.00957	0.674088	0.755997
CANDICIDIN	1.00699	1.08127	0.999414	1.05449	0.998131	1.00395	0.811756	0.687832	0.933988
CINTRIAMIDE	0.98358	0.997462	0.934551	1.06752	1.10954	0.947659	1.15293	0.907785	1.04007
PYRETHRINS	0.915498	0.914562	0.882082	0.992978	1.02126	1.01079	1.00802	1.01409	0.792891
ESZOPICLONE	0.947199	1.00233	0.93988	1.00173	1.07225	1.06417	1.07423	1.00189	0.735575
CLOZAPINE	0.99546	1.00951	0.934711	0.844564	0.900896	0.910621	0.781885	1.09101	1.16963
SODIUM PHENYLBUTYRATE	1.00858	1.03545	0.949957	0.963488	0.964017	0.924118	1.09291	1.20079	1.04965
MONOBENZONE	1.03476	0.8601	0.835759	1.20771	1.10494	1.20114	0.823459	1.08749	0.489645
ENALAPRIL MALEATE	1.03183	0.895028	0.775458	0.999207	1.0353	1.05772	0.910199	1.28192	0.561268
CARBENOXOLONE SODIUM	0.91904	0.801608	0.799748	1.06317	1.04775	1.15364	0.883067	1.0051	0.622693
BISOCTRIZOLE	1.05468	1.04622	0.94186	0.938563	1.12366	0.984347	0.84848	1.27869	1.43478
RACTOPAMINE HYDROCHLORIDE	0.993679	0.864147	0.889085	1.10818	1.06543	1.00367	0.900719	1.01126	0.840524
RASAGILINE	1.16492	1.05917	1.05173	1.09084	1.06013	1.03736	1.26815	1.34437	0.746865
BETAZOLE HYDROCHLORIDE	1.12543	0.928904	0.863594	1.06629	1.09203	1.06041	1.36722	1.08105	1.26417
TEGASEROD MALEATE	1.22811	1.0398	1.00687	1.11584	1.10215	0.932385	1.03634	1.10711	1.08811
PRASUGREL	1.19854	1.00762	1.02752	1.15545	1.11814	1.03187	0.964834	0.94767	1.21857
ECAMSULE TRIETHANOLAMINE	0.919224	0.983648	1.0653	0.946006	0.999608	0.988848	1.31902	0.922436	1.27045
FLUVOXAMINE MALEATE	0.900111	0.904051	0.716125	0.947252	0.984924	1.03999	0.999124	1.1793	0.689326
DORAMECTIN	0.749614	0.769086	0.807939	0.998988	0.982808	1.07314	1.2125	1.19836	0.840072
QUINESTROL	0.920043	1.07227	0.870015	1.06498	0.981416	0.925036	1.10851	1.12161	0.530048
IMIPENEM	1.10112	0.944307	1.05909	1.09923	1.00074	1.00653	0.973648	1.13389	0.983328
MUPIROCIN	0.00939972	0.00944087	0.00971331	1.01137	0.999202	0.992295	1.20109	1.13333	0.978488
ROXATIDINE ACETATE HYDROCHLORIDE	1.18008	0.986265	1.05033	1.04948	1.01723	0.985943	1.32722	1.1954	1.19296
SERATRODAST	1.07378	1.14696	1.11841	1.03659	0.993168	0.952959	1.08364	1.249	1.20077
CEFOXITIN SODIUM	0.420128	0.421967	0.408096	0.994671	0.950219	0.953287	1.01096	1.03952	0.902559
SPARFLOXACIN	0.0163282	0.0245995	0.0168729	1.12548	1.06276	1.06148	0.0116758	0.0154082	0.0123762
SURAMIN HEXASODIUM	1.0582	1.0056	0.900035	1.11234	1.03253	1.11719	1.00802	0.979326	1.30613
VORICONAZOLE	1.07797	1.12309	1.18044	0.944822	1.07467	1.02358	0.795002	1.15173	0.551578
LAMIVUDINE	1.16759	1.09182	1.28143	0.961375	0.996539	0.997663	0.905959	1.12602	0.882712
CEFUROXIME SODIUM	0.59767	0.616733	0.63453	0.996603	1.0347	0.949205	0.750803	0.803978	0.640437
IDOXURIDINE	1.0209	1.05692	1.07119	1.00623	1.00813	1.00021	0.776247	1.12419	1.12033
LOMEFLOXACIN HYDROCHLORIDE	0.0411112	0.0412911	0.0424827	1.1089	0.947054	0.931536	0.0170131	0.0218733	0.0172752
GANCICLOVIR	1.02818	1.09005	1.06248	0.965157	0.938872	1.0136	0.845533	1.09292	1.16742
CEFAMANDOLE SODIUM	0.856174	0.958455	1.04141	1.04544	1.05991	1.1226	1.19194	0.862238	0.997898
GRANISETRON HYDROCHLORIDE	1.05624	1.07001	1.04444	1.10223	1.14163	1.17349	0.909089	0.838723	1.05749
DOXOFYLLINE	1.06083	1.07507	1.20486	1.06734	1.05169	0.92367	1.03571	0.837248	1.1218
ACENOCOUMAROL	1.00179	0.996307	1.03521	1.04488	1.00346	1.04146	1.04051	0.780904	1.23153
CETIRIZINE HYDROCHLORIDE	1.02035	1.01436	1.07591	0.994429	1.00144	1.01797	0.901683	1.03738	0.815607
PHENYLETHYL ALCOHOL	1.11333	1.09823	1.16074	1.02911	0.997282	0.916442	1.07194	0.960375	0.832203
DOXAPRAM HYDROCHLORIDE	0.947733	1.10378	1.09396	0.939008	0.873087	1.00456	0.903596	1.02662	1.19937
RAMOPLANIN [A2 shown; 2mM]	1.28996	1.2575	1.3918	0.991328	1.03177	0.929848	1.02982	1.14873	1.33479
MECLOCYCLINE SULFOSALICYLATE	0.0196579	0.019744	0.0203137	1.06253	1.02867	0.937238	0.0193216	0.0253763	0.0321155
PENFLURIDOL	0.810023	0.851409	0.885712	0.900815	0.937568	1.01005	1.2721	0.920849	1.17749
ACEBUTOLOL HYDROCHLORIDE	0.998028	0.962301	0.928192	0.907386	1.06114	0.875115	0.945052	0.940125	1.12348
VINCRISTINE SULFATE	1.01829	1.00229	1.07331	1.02971	0.965672	1.02691	0.728983	0.586508	0.752716
DUTASTERIDE	1.04126	1.02531	1.0338	0.992832	1.03445	1.01694	0.918071	1.20131	1.0714
DESLORATIDINE	1.00285	1.00724	1.04721	0.86595	0.814852	0.851123	0.835038	0.816343	0.850376
QUINAPRILAT	1.03621	0.96324	1.05938	1.11084	1.03464	0.953315	0.949377	1.12852	1.16618
FLUTICASONE PROPIONATE	1.0078	1.0884	1.05262	0.970044	0.936424	1.00149	0.803281	0.717897	0.923136
MIFEPRISTONE	1.03526	0.996914	1.01465	0.917898	0.966895	1.05302	1.0449	1.10412	1.37039
ZALCITABINE	1.03072	1.01223	1.06511	0.963756	0.981072	1.04831	1.30273	1.30309	1.36524
EVANS BLUE	1.61105	1.58658	1.65399	1.01923	1.06616	1.09567	1.27109	1.38373	1.43512
ARGININE HYDROCHLORIDE	0.953503	1.02297	1.0301	0.982707	1.04392	1.11291	1.1207	0.975173	0.949656
PROCARBAZINE HYDROCHLORIDE	1.03596	1.04049	1.08228	1.00146	0.965598	1.05356	1.04854	0.776364	0.736814
OMEPRAZOLE	1.09878	1.10359	1.18375	1.0348	1.00226	1.13552	1.20153	0.987272	0.741338
CEFPROZIL	1.03232	1.0714	1.0075	1.03782	1.03083	1.10223	0.867457	0.654377	0.690691
MANNITOL	1.03935	1.0323	1.07402	1.06639	1.02426	1.14446	1.39554	0.913106	0.615095
PHENFORMIN HYDROCHLORIDE	1.05114	1.14069	1.08621	0.955924	0.974405	1.04554	0.922892	0.780678	0.959795
MILNACIPRAN HYDROCHLORIDE	1.08504	1.13823	1.17107	0.952005	0.969033	0.95587	1.05597	1.10883	1.15967
SILDENAFIL CITRATE	1.146	1.06795	1.12319	1.12336	0.907493	0.872475	1.34198	1.11892	1.18259
NALIDIXIC ACID	0.0819235	0.0705275	0.060469	0.96071	1.00141	1.01866	0.583356	0.768717	1.28979
OSELTAMIVIR PHOSPHATE	1.04205	1.13762	1.14704	1.00325	1.02812	0.985358	1.17806	1.32186	1.48783
BENOXINATE HYDROCHLORIDE	1.10807	1.16857	1.19084	1.35102	1.2209	1.18909	1.23667	1.16642	1.25634
AMPYZINE SULFATE	1.07986	1.10672	1.09311	0.927941	0.954571	1.01788	0.747409	0.690102	1.27355
SULFAQUINOXALINE SODIUM	1.02631	1.11098	1.0959	0.975138	1.12846	1.04369	1.16094	1.01833	0.97242
POTASSIUM p-AMINOBENZOATE	1.00812	1.05804	1.05345	1.02195	1.0256	1.02159	0.942695	0.815507	0.729321
PROMETHAZINE HYDROCHLORIDE	1.00756	1.0834	1.10241	0.829596	0.820421	0.887495	1.2555	1.10416	1.20192
ESOMEPRAZOLE POTASSIUM	1.0697	1.03776	1.04258	1.034	0.89356	0.997623	0.881852	1.25251	0.813436
DOCUSATE SODIUM	1.03464	0.975807	1.00397	1.01232	0.940694	0.875282	0.987298	0.932882	0.954019
ALMOTRIPTAN	1.03778	0.966053	0.954697	0.957842	1.00705	1.00265	1.20728	1.25111	0.974236
SCOPOLAMINE HYDROBROMIDE	1.07361	1.03886	1.06884	0.978427	0.961426	0.976747	1.05939	1.21396	1.08507
TRANDOLAPRIL	1.01857	1.03632	1.01154	1.05675	1.09724	1.1039	0.881474	1.25156	1.37254
OXYMETAZOLINE HYDROCHLORIDE	1.06879	1.04663	1.02161	0.950697	1.0185	1.03281	1.22613	1.2528	1.15932
OXYTETRACYCLINE	0.0135943	0.0136538	0.0140478	1.09042	0.942376	1.00716	0.0213573	0.0296102	0.0484695
PAPAVERINE HYDROCHLORIDE	1.11137	1.11623	1.16245	1.07024	1.00776	1.04089	1.09404	0.554329	0.993545
PARGYLINE HYDROCHLORIDE	1.1114	1.04101	1.01944	1.04086	1.12516	1.05782	1.15798	0.96563	0.92056
ETHOPABATE	1.07339	1.05359	1.0966	0.935954	1.05697	0.979044	1.20066	0.773704	1.06585
PHENAZOPYRIDINE HYDROCHLORIDE	1.04325	1.10296	1.07805	1.00441	0.954698	0.864202	0.718309	1.06218	1.08005
PHENELZINE SULFATE	1.05812	0.974187	0.926368	0.910211	0.964677	0.992786	0.581278	1.08281	0.92755
PHENYTOIN SODIUM	1.08254	0.99408	0.894921	1.00784	0.958059	0.990767	1.32217	1.32152	0.500517
PHENIRAMINE MALEATE	1.00799	0.968389	0.860471	1.00378	0.937645	1.01002	1.02633	1.03996	0.519748
METHACYCLINE HYDROCHLORIDE	0.0151751	0.0152415	0.0156813	0.949471	1.00764	0.979436	0.0595646	0.135351	0.113423
PUROMYCIN HYDROCHLORIDE	1.02232	0.997871	0.98203	0.937134	1.05211	0.991108	0.870352	1.18028	1.09191
NALBUPHINE HYDROCHLORIDE	0.994163	0.984451	0.78135	0.943143	1.03533	1.00474	0.85275	0.64109	1.1685
MEROPENEM	0.0984707	0.113031	0.130829	0.931241	0.933238	1.00625	0.90981	0.999235	1.02966
MINAPRINE HYDROCHLORIDE	1.00649	0.983578	0.773026	1.01398	1.04861	0.990879	1.04661	0.770262	1.14203
LEFLUNOMIDE	0.969744	1.01244	0.843871	0.966455	1.04556	0.947886	1.00082	0.533722	0.654841
MEMANTINE HYDROCHLORIDE	0.857772	1.0159	0.763296	0.982034	0.972204	1.00792	1.12757	1.34664	0.886014
NICARDIPINE HYDROCHLORIDE	0.916095	1.02428	0.987641	0.906155	1.0281	1.08257	0.908582	0.81447	1.06348
PIRENZEPINE HYDROCHLORIDE	0.872114	0.903779	0.776059	1.00403	1.07213	1.08657	0.941833	1.04024	1.1323
PRAMOXINE HYDROCHLORIDE	0.821667	0.8594	0.770338	1.05421	1.01722	1.16182	0.839641	1.02772	0.937666
SULCONAZOLE NITRATE	0.679735	0.717485	0.680478	1.0024	0.994083	1.08408	0.863181	1.13743	1.07648
RITODRINE HYDROCHLORIDE	0.810654	0.856949	0.848427	0.94193	1.09707	1.0614	1.09354	1.26259	1.04506
RANITIDINE HYDROCHLORIDE	0.926389	0.886871	0.804492	1.0917	1.14252	1.14125	1.41297	0.972675	1.08738
RONIDAZOLE	0.843818	0.837376	0.702253	1.12032	1.01542	1.15218	1.34172	1.36377	0.76183
ECONAZOLE NITRATE	0.764784	0.792792	0.863547	0.960208	0.940363	1.01487	1.01433	1.3365	0.987513
CEFAZOLIN SODIUM	0.774462	0.750466	0.740849	1.05934	1.02848	1.19277	1.1149	1.25502	1.22426
TOREMIPHENE CITRATE	1.02926	1.21386	1.00643	0.916451	0.931839	0.914926	0.676158	0.927153	0.769205
LEVCYCLOSERINE	1.08995	1.04836	1.0184	0.951821	0.919056	1.06979	0.750197	0.923646	1.12883
SODIUM OXYBATE	1.0172	0.985687	0.844243	1.06741	0.997055	0.915965	0.962284	0.977297	0.925935
SULFANITRAN	0.967203	0.871465	0.900311	0.958038	0.985028	1.03306	0.906897	1.20177	0.980164
TEICOPLANIN [A(2-1) shown]	0.960361	0.894111	0.857729	1.02854	0.8898	0.945197	1.07842	1.12309	0.99576
DEBRISOQUIN SULFATE	1.00948	0.928037	0.820558	0.886494	0.986755	1.01521	1.06771	1.19759	1.22091
BURAMATE	1.0841	0.918162	0.88019	1.32038	1.1813	1.22292	1.42263	1.26976	1.28891
MAPROTILINE HYDROCHLORIDE	1.0184	0.970531	0.926826	0.511086	0.581786	0.666936	1.3862	1.39406	0.853355
MECLIZINE HYDROCHLORIDE	1.06309	1.08562	0.957827	0.995876	0.998007	0.926851	1.11174	1.20173	1.11711
MESTRANOL	0.953956	0.924399	0.889699	1.08836	1.01136	0.961691	1.24479	1.08077	1.21491
METHACHOLINE CHLORIDE	1.11199	1.14781	1.11321	0.900357	0.911126	0.863359	0.884723	1.1968	1.05355
METOCLOPRAMIDE HYDROCHLORIDE	1.12113	1.12547	1.08198	0.919343	1.07808	1.0832	1.10307	1.4304	1.28323
METOPROLOL TARTRATE	1.23833	1.16022	1.01801	0.98658	1.03507	0.968002	1.17306	1.3537	1.19105
REPAGLINIDE	1.03046	0.975661	1.06308	0.990448	1.07377	0.969288	1.18398	1.28721	0.990287
ALFUZOSIN HYDROCHLORIDE	1.14479	1.06941	1.0471	0.985286	1.02527	0.933215	1.26357	1.34278	1.11639
DACARBAZINE	1.21787	1.09302	1.1292	1.03589	0.958768	1.00627	0.863725	0.637267	1.08864
GLUTAMINE (D)	1.08986	0.978183	1.04633	1.00484	0.964118	1.01967	1.00695	0.785314	0.809765
HYDROXYPROGESTERONE CAPROATE	1.09448	1.06057	1.05915	1.07214	1.04755	0.998368	1.4713	0.724339	0.722768
MERCAPTOPURINE	0.516936	0.50092	0.536668	0.933402	0.99022	0.957342	0.494625	0.61343	0.458015
ANISINDIONE	0.944421	0.962824	1.01439	1.01887	0.886633	1.10091	1.19322	1.10477	1.00615
RAMIPRIL	1.00118	0.980266	1.05448	1.08371	0.861911	0.900947	0.823454	0.967829	0.975059
IOVERSOL	1.04548	1.11922	1.01671	0.86237	1.01971	0.982278	1.0453	1.24848	0.931361
LANATOSIDE C	1.10079	0.978608	1.04133	0.961343	0.955657	0.889071	1.18102	1.08652	1.00898
STAVUDINE	1.20659	1.06793	1.03671	0.957377	1.07427	1.01006	1.32438	1.11959	1.09438
ADAPALENE	0.836847	0.810918	0.788481	0.978547	1.04523	1.06348	1.32162	0.503001	0.944061
CANDESARTAN CILEXTIL	0.877408	0.895933	0.859476	0.937166	0.995999	1.03189	0.576777	0.511336	0.687119
SEVOFLURANE	0.909712	0.920273	0.93072	1.03437	1.05127	0.954152	0.72153	0.687148	1.00881
DAPTOMYCIN (5 millimolar/DMSO)	1.07098	0.958723	1.0313	0.943896	1.08181	0.99543	1.08015	0.739233	1.12197
LINEZOLID	1.00209	0.990854	0.921287	1.05036	1.06293	1.03587	0.896295	0.750577	1.17727
TENOFOVIR	0.993938	0.952896	0.995023	1.06885	0.947421	1.07571	1.04641	1.08547	1.11863
TIGECYCLINE	1.01584	0.909469	0.961681	1.0673	0.982713	0.980614	1.09104	1.16032	0.816709
PEMETREXED	0.987761	1.0413	1.0649	0.992867	0.975422	0.957455	1.21402	1.21221	0.938205
ESTRAMUSTINE	0.908692	0.942692	0.94179	1.04058	0.974477	0.954691	1.11938	1.26129	1.11681
TADALAFIL	1.21597	1.16718	1.19433	1.12332	1.06504	0.979543	0.720477	0.555334	1.07386
SELEGILINE HYDROCHLORIDE	0.985001	1.02556	0.996567	1.07482	1.11732	1.1186	1.07101	0.617916	1.23837
TAPENTADOL HYDROCHLORIDE	0.987644	0.978077	0.901802	0.996676	1.15032	1.11943	0.503636	0.475101	1.14636
NATAMYCIN	1.01487	1.10497	1.06164	1.07242	1.07691	1.0988	0.520309	0.540145	0.66224
HEXYLENE GLYCOL	1.06548	1.05516	1.05492	1.1508	1.01119	0.994377	0.944665	0.568994	0.794785
ERGOTAMINE TARTRATE	0.999564	1.00199	1.04666	1.03264	1.0456	1.00553	0.617134	0.489323	1.19981
ZOXAZOLAMINE	0.948534	0.97519	0.880089	1.06567	1.03351	1.20006	0.429171	0.356468	0.407318
TORSEMIDE	1.02868	1.04372	1.1873	0.995887	0.924807	0.890405	0.783699	0.964756	0.780408
SUCRALOSE	0.640029	0.760621	0.906691	0.990824	0.932531	0.805929	0.0255044	0.0311871	0.0210562
NEBIVOLOL HYDROCHLORIDE	1.07689	1.13527	1.22023	0.944553	1.01203	0.979318	1.19679	1.22738	0.982472
NITARSONE	1.23089	1.27227	1.26744	0.927814	1.04404	0.93984	1.1596	1.16315	0.894358
SODIUM PHENYLACETATE	1.16858	1.12138	1.12442	1.15914	1.18915	1.10353	0.653908	0.615879	0.82585
NITROGLYCERIN	1.14321	1.10779	1.13334	0.992322	1.06338	0.982418	0.666434	0.469429	0.905547
CRYOFLURANE	1.1258	1.06953	1.08283	1.02569	1.03614	0.991622	0.713662	0.452055	0.859856
PHENYLPROPANOLAMINE HYDROCHLORIDE	1.13081	1.07364	1.10918	1.09229	1.04192	0.992428	0.84473	0.580774	1.01472
RACEPHEDRINE HYDROCHLORIDE	1.06652	1.05546	1.07904	0.981906	1.04218	1.09655	0.684206	0.520799	1.36216
TAMSULOSIN HYDRCHLORIDE	1.00923	1.00097	1.05787	1.10191	1.03362	0.947727	0.998385	0.56148	0.953986
EPHEDRINE (1R,2S) HYDROCHLORIDE	1.02277	1.00288	1.04827	0.975866	0.975031	0.965956	0.634603	0.943743	0.356316
MECHLORETHAMINE	1.03636	1.06548	1.07545	0.935942	0.826059	0.961799	1.22644	1.13953	0.685365
ENTACAPONE	0.95076	0.909018	0.913727	1.07706	1.00661	0.995383	1.01648	1.14149	1.19713
FEBUXOSTAT	1.04916	0.978528	1.03718	1.0338	0.959395	1.06505	1.17939	1.34409	1.07535
DARIFENACIN HYDROBROMIDE	0.96726	0.911611	0.915257	1.02437	1.11511	1.06066	0.972236	0.714497	1.28954
FENOFIBRIC ACID	1.00365	0.959588	0.964558	0.971825	0.982365	0.985697	1.13536	0.945253	1.13984
CALCIUM GLUCEPTATE	1.02126	0.976426	0.899693	1.05826	1.02162	1.04736	1.17379	0.860866	1.15529
SITAGLIPTIN MONOPHOSPHATE MONOHYDRATE	1.03175	1.0261	1.01929	1.0314	1.05041	1.02206	1.13986	0.975397	1.12287
ACETANILIDE	1.00067	0.981783	0.838974	1.04788	0.955747	1.00305	1.05188	1.15006	1.15232
CHLORMEZANONE	1.05074	1.01818	1.05188	1.0849	1.0124	0.974228	0.763072	1.01574	0.813414
THIOPENTAL SODIUM	0.948731	1.03925	1.04612	0.940845	0.957788	0.92804	0.631211	1.06284	0.897776
CINCHONIDINE	1.03043	0.955712	1.03156	0.992656	0.954708	0.944009	0.832042	1.36341	0.708383
CINCHONINE	1.00688	0.870609	1.00798	0.978816	0.937311	1.01124	1.25062	1.33982	1.36076
CARBARSONE	0.965767	0.950024	0.878929	0.993204	1.01749	0.927465	0.903836	1.0573	0.761702
DOBUTAMINE HYDROCHLORIDE	0.881614	0.869027	0.760842	0.926196	0.846015	0.969139	1.03897	0.899199	1.18327
DICHLORVOS	0.836519	0.782649	0.707486	0.935871	1.06666	1.00451	1.07453	1.11709	0.987114
MODAFINIL	0.925684	0.897003	0.772246	0.946623	0.939748	1.13101	0.993696	0.691991	0.849663
THIAMYLAL SODIUM	0.972249	0.928471	0.789933	1.03247	0.919651	0.916153	0.857124	0.974627	1.06313
BENAZEPRIL HYDROCHLORIDE	0.871924	0.85811	0.750128	0.81399	0.875241	1.01251	0.738195	1.0525	0.758075
RUTIN	0.971352	0.966026	0.742105	0.942159	1.03146	0.992318	1.11458	1.00537	0.811349
ZALEPLON	1.02842	1.16371	1.15403	1.19896	1.06826	0.956707	1.17633	1.14412	0.775272
SAXAGLIPTIN	0.857876	0.875206	1.02392	1.06237	0.995144	0.994436	1.04411	1.08851	0.990985
PARACHLOROPHENOL	0.965179	0.963609	0.985594	1.0217	1.04044	1.00649	1.12089	1.15147	1.10635
LETROZOLE	0.890791	0.919362	0.909632	1.01803	1.06595	1.0222	1.12108	1.27346	1.10901
ANASTROZOLE	0.921149	0.794508	0.834811	1.02014	1.09809	1.08277	1.43235	1.35629	1.18119
OXALIPLATIN	0.73404	0.729754	0.761464	1.15274	1.16381	1.05664	1.17664	1.14069	1.29587
CHLORINDANOL	1.17524	1.01156	1.12442	1.11246	1.14173	1.14294	0.892345	1.27872	1.20046
NAFRONYL OXALATE	1.09942	0.911158	0.955257	1.08101	1.0803	1.04721	0.876833	1.15117	1.12796
LEVOSIMENDAN	1.00386	0.83283	0.766669	1.1738	1.14797	1.09198	0.642044	1.02625	1.17037
BICALUTAMIDE	0.971387	0.970529	0.883571	1.18482	1.24689	1.05467	1.06524	0.926811	0.96898
HALOTHANE	1.07476	0.948096	0.966107	1.05036	1.01114	0.952854	1.19965	1.16104	0.873225
TRILOSTANE	0.758224	0.934986	0.774261	0.990768	0.978471	0.947746	1.19053	0.922695	0.98989
HYDROQUINONE	1.01441	1.04184	0.934809	1.07575	0.964754	0.889942	1.20556	1.19774	0.861285
GRISEOFULVIN	0.828968	0.85437	0.895813	0.970289	0.965198	0.956512	0.980769	1.18879	1.23909
PINACIDIL	0.946735	1.03346	0.921157	1.00736	1.05633	1.04069	0.907899	0.959571	1.1219
VERAPAMIL HYDROCHLORIDE	0.965787	0.903603	0.902637	0.956569	0.976317	0.985398	1.15288	1.06689	1.23508
INAMRINONE	0.744974	0.661895	0.653237	0.987949	0.958938	1.04577	1.10097	0.975677	0.853879
ACETAMINOPHEN	0.974045	0.830597	0.904966	1.08717	1.04703	1.05372	1.13778	1.04677	1.09484
ASPIRIN	0.814525	0.74938	0.681246	1.07366	1.02638	1.0052	0.865788	1.11496	1.02645
CHLOROCRESOL	0.943605	0.878536	0.884583	1.11108	1.00307	0.891899	1.11908	0.741501	1.10602
CICLOPIROX OLAMINE	0.168164	0.186631	0.195137	0.993271	0.929284	0.942545	1.12189	0.782016	0.843982
CRESOL	1.08647	0.739122	1.03913	0.970317	0.926804	0.938293	1.12633	1.06012	1.10748
PYRITHIONE ZINC	0.0077794	0.00825831	0.00794395	0.592231	0.845312	0.848488	1.52751	1.33422	1.55721
NICOTINE BITARTRATE	1.06704	1.0456	1.05151	0.902315	1.00979	1.03381	1.03957	1.05694	1.11593
METHENAMINE	1.0547	0.986937	0.9015	1.00587	0.952712	0.994725	1.13517	1.04712	1.06315
PHENOLPHTHALEIN	1.09326	1.06179	1.04513	1.06879	0.938674	1.01441	0.758653	0.705189	0.963077
CAPTAMINE	1.03385	1.06151	1.02111	1.04097	0.929579	0.988029	1.16176	1.018	0.642444
PIPERAZINE	1.01228	0.991933	0.998348	0.945037	0.931382	1.09605	0.618125	0.743346	0.603224
PROPYLTHIOURACIL	1.08063	1.07004	1.0664	1.01146	0.966433	0.991948	1.0163	1.15476	0.578806
RESORCINOL	1.0452	1.06992	1.02919	1.09119	0.980518	0.921382	0.642495	1.0763	0.845271
ROXARSONE	1.30588	1.34426	1.28299	0.987429	0.941406	0.981168	1.04049	0.953392	0.751886
THIABENDAZOLE	1.01064	1.02272	0.974146	1.0541	0.992417	1.00005	1.21778	1.18255	1.17562
THIMEROSAL	0.00958001	0.0101698	0.00978263	0.312731	0.411609	0.476971	1.09797	0.779249	0.580353
WARFARIN	1.05446	1.11937	1.05835	0.930209	0.937282	1.04406	1.1694	1.1066	1.38101
PHENYLMERCURIC ACETATE	0.00933932	0.00991426	0.00953686	0.504887	0.539843	0.681516	0.235876	0.261132	0.510595
STRYCHNINE	1.08291	1.04507	1.06926	1.08735	1.03479	1.1666	0.819673	1.00828	0.753443
CIMETIDINE	0.91986	0.986555	0.939317	0.916128	0.972449	1.00347	0.977899	1.18326	0.942286
BRUCINE	1.14172	1.09902	1.06707	0.914768	1.04523	1.13632	0.955591	0.945404	0.615952
CEFEPIME HYDROCHLORIDE	0.0193998	0.020594	0.0297151	1.07248	0.970547	0.992646	0.0350543	0.0341035	0.0380998
CISPLATIN	1.1535	1.07544	1.07547	1.0329	1.1029	1.01433	0.868027	0.822457	0.884843
CYCLOHEXIMIDE	1.03696	1.01184	1.08028	0.973712	0.970039	1.01461	1.49016	1.24406	1.29534
TUBOCURARINE CHLORIDE	1.09145	1.09306	1.11454	0.955655	0.84619	1.00839	0.822366	0.960494	1.14377
LEVAMISOLE HYDROCHLORIDE	0.811289	0.850468	1.05627	0.941827	0.903173	1.06926	1.18693	1.10394	0.813637
SULFANILATE ZINC	1.13172	1.13208	1.13343	0.998955	0.964385	1.05712	1.17205	1.03983	1.23383
THIRAM	1.24253	1.15019	1.22821	1.11732	1.09969	1.19291	0.866857	0.852281	0.869942
MILRINONE	1.02955	1.11479	1.06184	0.929477	0.944506	0.94064	0.881009	0.946891	0.774469
ISOSORBIDE MONONITRATE	1.0817	1.12533	1.12668	0.996474	1.02741	1.14044	0.780352	0.918456	0.844021
CITALOPRAM HYDROBROMIDE	1.03294	1.09653	1.15686	0.903815	1.07413	1.13584	1.0667	0.711765	0.791171
ESCITALOPRAM OXALATE	1.03539	1.09913	1.11293	0.998158	1.00264	0.999233	0.918656	0.799921	0.907648
AMITRAZ	1.03147	1.03672	1.03087	1.10367	1.14809	1.10451	0.684593	0.57554	0.520367
CHLOROPHYLLIDE Cu COMPLEX Na SALT	1.0447	1.1212	1.12541	0.883046	0.890859	0.996965	1.02379	1.189	1.2346
CLOPIDOL	1.19137	1.03366	1.12298	0.907116	0.942175	0.976347	1.22563	1.21056	1.03654
MALATHION	1.2573	1.20361	1.26096	0.911304	0.91106	0.917998	0.566771	1.02877	1.19088
FIPRONIL	1.16763	1.13327	1.14691	1.05833	1.0203	1.00909	0.765667	1.02484	1.22246
METHYLATROPINE NITRATE	1.05471	1.13107	1.08801	0.92827	0.926019	1.00157	1.16809	1.23676	1.36518
ZINC UNDECYLENATE	1.1371	1.19593	1.11815	0.955592	1.00576	1.05229	0.945693	0.757256	0.792396
ARSANILIC ACID	1.09936	1.15592	1.10123	0.963334	0.995221	1.03156	0.792423	0.806103	0.606705
TETRAMIZOLE HYDROCHLORIDE	1.08354	1.10423	1.0622	1.01851	1.00097	1.05765	0.671518	0.6138	0.670091
SUCRALFATE	1.00095	1.03972	0.989147	1.00631	1.03702	1.005	0.902041	0.683009	1.08555
TRICHLORFON	1.02494	1.02826	0.989113	1.00869	1.05276	0.988577	1.11207	0.602981	0.552872
ARSENIC TRIOXIDE	0.912462	0.944112	0.825612	0.960413	0.945451	0.946491	0.619031	1.09219	0.93732
TROSPIUM CHLORIDE	0.911165	0.941804	0.89371	1.04646	1.00161	0.938507	0.564034	0.889941	1.15037
MERBROMIN	1.16646	1.12338	1.04377	1.17178	1.12728	1.02004	0.793397	1.1514	1.20902
ABAMECTIN (avermectin B1a shown)	0.89572	0.977274	0.927369	0.999682	0.925886	1.01087	0.934805	1.07232	1.24425
CLOSANTEL	0.79186	0.813923	0.795774	1.01376	1.10887	0.954577	0.981525	1.09022	1.1732
PERMETHRIN	0.799743	0.848976	0.790733	1.14254	1.08753	1.13032	1.0771	0.886645	1.36629
CARVEDILOL PHOSPHATE	0.917113	0.95986	0.89694	0.974502	1.02903	1.00676	1.2537	1.16072	1.32223
COLESEVALAM HYDROCHLORIDE (high mol wt copolymer @10mg/ml)	0.476488	0.574176	0.526018	0.973673	1.0754	0.982869	1.1681	0.742068	0.953409
DICLAZURIL	0.901781	0.982488	0.896622	1.07993	1.01056	1.03845	0.941025	0.903764	0.75093
CEFMETAZOLE SODIUM	0.90402	1.00889	0.958647	1.02664	0.965414	1.05476	0.986936	0.706143	0.732401
NIFURSOL	0.339122	1.12153	1.06552	1.00928	1.05062	1.04962	0.839794	1.01844	1.22381
AUROTHIOGLUCOSE	0.80991	0.756004	0.755744	1.00012	0.970755	0.963172	0.786416	1.16954	1.05846
OCTOCRYLENE	0.822887	0.826748	0.810281	0.980964	1.0511	0.951871	1.02217	1.10175	1.20773
MANGAFODIPIR TRISODIUM	1.04106	1.01674	1.07726	0.975391	1.04475	0.895508	1.17042	1.20054	1.1449
CARBOPLATIN	0.0144191	0.734725	0.662584	0.957218	1.08652	0.989719	1.18183	1.12761	1.26889
ETHANOLAMINE OLEATE	0.342039	0.900477	0.908112	1.03171	1.08851	1.02548	1.1356	1.05763	1.07542
PHENOTHIAZINE	0.78498	0.847429	0.855928	1.07005	1.0706	1.16392	1.00638	0.928464	0.732618
URETHANE	0.855453	0.964874	0.928144	1.01788	1.0951	1.06182	0.749812	0.557575	0.837004
MEQUINOL	0.904659	0.97407	0.910596	1.0212	1.12451	1.01767	0.937515	0.458153	0.97489
PROPIOLACTONE	0.933559	1.0039	0.940924	1.01944	1.03105	0.934958	1.02952	0.778602	0.842757
METITEPINE MALEATE	1.0188	1.29742	1.29826	1.0024	0.899574	0.945423	0.925628	0.778478	0.952844
CYPROTERONE	0.894002	1.22575	1.11437	1.02502	1.11148	1.03008	0.500502	0.773296	1.01148
FTAXILIDE	1.01307	1.25315	1.17204	1.0862	1.06086	1.00794	0.63109	0.867052	1.11792
DIPYROCETYL	0.821179	0.9469	0.967934	0.963493	1.01966	1.04144	1.01031	1.00181	0.731535
TELENZEPINE HYDROCHLORIDE	0.912535	0.958362	1.02626	1.12481	1.11402	1.00329	0.732334	1.13398	1.10339
DIBEKACIN	0.900314	0.936331	1.06156	1.03637	1.07118	1.02713	0.841453	0.981175	1.10544
CLOPERASTINE HYDROCHLORIDE	0.975453	1.08382	1.09047	0.96803	0.899219	1.11818	1.24881	1.13719	0.723143
PENTAMIDINE ISETHIONATE	0.888508	1.03335	1.00282	1.18631	1.12446	1.09831	0.894507	1.01158	1.28132
HYDRASTININE HYDROCHLORIDE	0.919265	1.08951	1.11946	1.04016	1.18863	1.09274	1.18962	0.809306	0.918107
PIMETHIXENE MALEATE	0.978477	1.11674	1.16408	0.95768	0.996301	1.05487	1.21996	0.939666	0.98192
ETHACRIDINE LACTATE	0.749799	0.897878	0.749549	1.05195	0.955524	0.947098	0.584714	0.950444	1.08266
DIMPYLATE	0.986337	1.00381	1.03152	0.973763	0.920393	0.897973	0.746873	0.927793	1.07511
GUANIDINE HYDROCHLORIDE	1.00493	1.01782	0.955589	1.09969	0.938337	1.03461	0.922652	0.924262	1.15179
SODIUM TETRADECYL SULFATE	0.765406	0.823864	0.805003	1.0316	1.06598	1.00502	1.10042	1.07348	1.13403
CYPERMETHRIN	0.814011	0.880097	0.83143	0.971151	1.0665	0.979631	0.873796	1.07914	1.10415
BROXALDINE	0.656756	0.783015	0.737592	0.930874	0.92823	0.973338	1.04619	0.895408	1.07638
CLENBUTEROL HYDROCHLORIDE	0.83427	0.991595	0.970318	0.984953	0.941906	0.944728	1.16561	1.01399	0.792154
EPROBEMIDE	0.941209	0.992964	1.12275	1.36534	1.24449	1.15132	1.48798	1.3834	1.1823
ITOPRIDE HYDROCHLORIDE	0.99903	0.979625	1.05247	1.04287	1.06974	0.978609	1.25148	1.1612	1.06307
ACENEURAMIC ACID	0.980755	0.947134	1.07234	1.00411	0.978897	1.08934	1.2421	1.15572	0.794422
TRIMETAZIDINE DIHYDROCHLORIDE	1.02984	1.06035	1.09762	1.04738	1.03539	1.08703	0.667771	0.714833	1.01558
CHINIOFON	0.947456	0.966215	1.04564	0.961941	0.911673	0.958059	0.788766	0.926587	1.15711
NITROXOLINE	0.00770666	0.00744247	0.00770409	1.14964	1.04494	0.931503	1.13186	1.12311	1.14559
PRASTERONE ACETATE	1.01271	0.942303	0.982818	0.976481	0.973075	1.00101	1.00646	1.13353	1.23016
DIACETAMATE	1.12998	0.971653	1.03676	1.05257	0.997604	0.909959	1.14294	1.10453	1.23346
SALINOMYCIN, SODIUM	1.01391	0.949478	0.952141	1.15667	1.03676	0.996484	0.837126	0.768792	0.584927
CETRIMONIUM BROMIDE	1.01579	0.940432	0.990275	1.07087	1.11233	1.15458	0.758835	0.683695	0.730369
RIBOSTAMYCIN SULFATE	1.09709	0.968434	0.976773	1.06461	1.02599	0.918597	1.26865	1.13973	0.929583
PRASTERONE	1.09752	0.999079	1.05219	1.08761	1.05862	1.108	1.17521	1.15616	0.93338
MILTEFOSINE	0.933735	0.910654	0.887215	0.966964	0.962132	1.00719	1.13348	1.18702	0.835014
PHTHALYLSULFACETAMIDE	1.03885	0.965384	0.960131	0.975384	0.880905	0.948542	0.476685	0.745884	0.623015
BITOSCANATE	1.04797	1.03012	1.12246	1.0837	1.02624	1.02112	0.905815	1.12966	0.983902
CEFALONIUM	1.07242	0.980664	0.920265	1.01456	0.966775	0.989676	0.899101	1.21	1.26373
ACTARIT	1.08031	1.02603	0.990699	0.869627	0.915056	0.969984	1.22916	1.27313	1.0755
MEPIROXOL	1.08248	1.0275	0.943389	1.00449	1.03277	0.941469	1.16517	0.883428	0.897424
CHLORAZANIL HYDROCHLORIDE	1.07278	0.993196	0.930617	1.18033	1.07431	1.03745	1.33795	0.998978	0.497958
EFAROXAN HYDROCHLORIDE	1.11794	0.898165	0.967304	0.972721	1.02285	1.03599	1.18712	0.762167	0.655296
CARZENIDE	1.07354	0.999707	0.910285	0.997281	1.01676	1.00481	1.04467	0.953082	0.894738
CLEMIZOLE HYDROCHLORIDE	1.12427	1.03933	1.03745	0.950348	0.959815	0.986959	1.14331	1.01866	1.13974
TIMONACIC	0.993663	0.921216	0.973466	1.00092	1.01046	0.978366	1.10536	1.12174	0.968213
CHLOROPYRAMINE HYDROCHLORIDE	1.00651	0.941943	1.01655	1.02714	0.966616	0.996136	0.913122	1.13097	0.986379
BECLAMIDE	1.05064	1.01463	1.11148	0.999555	0.983458	1.00274	0.97738	1.11816	0.94741
DEQUALINIUM CHLORIDE	1.085	1.05751	1.05451	1.01285	0.950211	0.971515	1.19003	1.05411	1.12276
NAFTOPIDIL	1.2505	1.18681	1.16387	0.971305	0.907209	1.01413	1.2512	1.06158	1.06821
ORBIFLOXACIN	0.0393892	0.0475486	0.0590641	0.957828	0.992794	1.00732	0.0189055	0.0245989	0.0335025
PEMPIDINE TARTRATE	1.14231	1.04406	1.03997	1.04964	1.01224	1.00304	0.914019	0.897537	0.661916
METHOPRENE (S)	1.1466	1.0452	0.985534	1.00934	0.99518	1.04199	1.08885	1.02121	0.59719
ARTENIMOL	1.07829	1.12633	1.19893	0.921914	1.06018	0.980596	0.728753	0.725415	0.604661
NIFUROXAZIDE	1.0473	0.90713	0.960605	1.02884	0.997987	1.00297	0.919065	1.03803	1.10166
MECYSTEINE HYDROCHLORIDE	1.02182	0.9448	1.01061	1.06636	1.0861	0.985165	0.883074	0.78281	0.698257
BENFLUOREX HYDROCHLORIDE	0.966692	0.933552	0.909524	1.00229	1.00454	1.03574	0.818797	1.17954	1.25977
FURALTADONE	0.885169	0.986336	0.99832	1.03867	1.00795	1.20403	0.678687	0.764011	1.46687
ISAXONINE	1.06761	1.03101	1.05613	0.929913	0.87418	0.980541	0.840813	1.07345	1.22987
IDEBENONE	0.991471	1.02132	0.980129	0.938027	1.09716	0.907472	0.906999	1.23979	1.26263
OXYPHENONIUM BROMIDE	1.13014	1.0811	1.07648	1.04023	1.00898	1.04176	1.27354	1.20109	1.25784
NIMESULIDE	1.08475	1.03749	1.10524	1.01732	1.00669	0.995267	1.20384	1.31095	0.772347
BAMBUTEROL HYDROCHLORIDE	1.03722	0.951576	1.01613	0.912056	0.999049	0.917255	0.936168	0.887993	0.673665
BUFLOMEDIL HYDROCHLORIDE	1.0412	0.953679	1.0194	1.02656	1.2467	1.07068	1.10596	0.906201	0.811473
OXOLAMINE CITRATE	1.00225	0.885518	0.980599	0.992595	1.03222	0.988295	0.889807	0.817777	0.650827
IPRONIAZID SULFATE	1.0042	0.948224	0.981557	1.01394	0.996611	1.12566	1.11874	0.887233	0.667512
CHLORMIDAZOLE	0.926814	0.928192	0.880752	0.987245	1.00944	1.06844	0.291693	0.50778	0.566887
PIPENZOLATE BROMIDE	1.05705	0.97493	1.0092	0.774044	0.898607	0.892645	0.678335	0.941962	0.84667
IDAZOXAN HYDROCHLORIDE	0.94112	0.828325	0.857444	1.05054	1.02783	0.912311	0.888504	0.813218	1.03942
FENTHION	0.899668	0.904532	0.948649	0.923806	1.0027	1.06669	1.06031	1.20826	1.27038
HOMIDIUM BROMIDE	0.821811	0.793639	0.80909	1.0267	0.935349	1.01793	1.06616	1.06006	1.2564
PRONETALOL HYDROCHLORIDE	0.867719	0.850117	0.854858	0.947237	0.982733	0.879598	1.05883	1.10078	1.04618
DICHLORISONE ACETATE	0.921334	0.877392	0.882651	0.970748	0.89438	1.01682	1.13981	1.14745	1.10671
CLORGILINE HYDROCHLORIDE	0.956823	0.887061	0.956505	1.12057	1.14652	0.915225	1.21403	1.06843	1.24832
PASINIAZID	0.822821	0.817318	0.834298	0.995912	0.996252	1.09475	1.09446	1.07563	1.07326
CHLORALOSE	0.98742	0.875954	0.952658	1.02793	0.970387	1.04545	1.00325	1.05193	1.15388
meta-CRESYL ACETATE	0.956167	1.04817	0.981682	0.893118	0.904188	0.933721	0.566967	0.510903	0.923072
EPIESTRIOL	0.899171	0.97522	0.995673	0.97489	1.00941	1.05892	0.695684	0.804834	0.830651
DEFERIPRONE	0.946205	0.984058	1.01865	0.957776	0.972397	1.13038	0.817951	0.618406	1.19547
CHLORAMINE-T	0.893819	0.756941	0.838536	0.970358	0.934448	0.932465	0.878062	0.866038	0.962021
CINCHOPHEN	0.89991	0.813881	0.91389	0.965163	0.939745	0.955896	0.645116	0.951158	0.468123
CARSALAM	0.89454	0.876963	0.934889	0.932071	0.977116	0.978824	0.949768	0.998118	1.10164
beta-NAPHTHOL	0.830362	0.776439	0.856437	1.06045	1.04022	1.06232	1.16912	0.937813	0.849392
AMBROXOL HYDROCHLORIDE	0.887179	0.818403	0.886883	1.02763	0.9316	0.994361	0.931942	1.021	0.847633
FIPEXIDE HYDROCHLORIDE	0.909002	0.927297	0.947096	1.07424	1.1056	1.14663	1.00039	0.980891	1.06089
EBSELEN	0.996894	1.00912	1.02058	0.927902	1.00481	0.97318	0.753823	0.711789	0.974128
ACRIFLAVINIUM HYDROCHLORIDE	0.883418	0.863289	0.837905	1.19877	1.25595	1.13193	0.757021	0.663393	0.598113
ELTANOLONE	1.09712	1.06958	1.17022	1.06636	1.12295	1.06887	0.633552	1.05157	0.91114
GLUTATHIONE	1.09649	1.04378	0.982068	1.12235	1.13476	1.03166	0.703526	0.884951	0.908643
TILARGININE HYDROCHLORIDE	1.09272	0.894002	1.01922	1.1187	1.07555	1.13045	0.62626	1.0629	1.07357
ACEDOBEN	1.16893	0.927111	0.924846	1.10596	1.07392	0.998589	0.882487	0.934726	1.0841
AMISULPRIDE	0.993589	1.02234	0.983848	1.1245	1.17941	1.09023	0.909067	0.904871	1.06388
FUMARIC ACID	0.967374	0.896219	0.981253	1.11052	1.25284	1.05242	1.12769	0.84153	1.11081
LOMERIZINE HYDROCHLORIDE	0.959474	0.846203	0.973239	0.952842	1.07395	1.2091	1.15766	0.752106	0.77906
MOGUISTEINE	1.04481	1.07981	1.09455	1.09786	1.15883	1.06828	1.04818	1.00249	1.1817
PAZUFLOXACIN MESYLATE	0.00828693	0.00842641	0.00840583	1.4275	1.41324	1.23422	0.00767032	0.00843983	0.00823845
OLTIPRAZ	0.952785	1.00007	0.974249	1.05162	1.13292	0.965343	0.74614	1.1401	1.11012
PRANOPROFEN	1.16628	1.13847	1.2461	0.894605	0.965634	0.987575	0.876599	1.05817	1.09238
PRULIFLOXACIN	0.00837256	0.00851348	0.00849268	1.21321	1.12361	1.07763	0.017233	0.0188593	0.0198888
PYRONARIDINE TETRAPHOSPHATE	0.735346	0.71449	0.62158	0.92677	0.981602	1.02803	1.03105	1.15649	1.04662
PIDOTIMOD	1.17873	1.09715	1.03009	0.98405	1.00742	1.01951	0.987558	1.12644	1.0746
RUFLOXACIN HYDROCHLORIDE	0.0249269	0.0253465	0.0252846	0.932767	0.96266	1.05015	0.0237126	0.0592704	0.202128
TENATOPRAZOLE	0.830277	0.819175	0.72545	1.08434	0.999314	1.06036	1.11322	0.86873	1.00276
TROPISETRON HYDROCHLORIDE	1.16716	1.01373	1.08525	1.05476	1.08544	1.06763	1.17149	0.978306	1.09287
DIMINAZENE ACETURATE	0.795399	0.776755	0.726929	0.97836	0.998863	1.00508	0.945668	0.919462	0.899544
IRSOGLADINE MALEATE	1.02861	1.03794	1.00354	1.03167	1.02437	1.09802	1.21097	0.816036	0.882655
FASUDIL HYDROCHLORIDE	1.11743	1.07312	1.12559	1.00486	0.987984	1.05542	1.0514	1.14182	1.18222
ACEGLUTAMIDE	1.21949	1.15313	1.30001	0.932624	0.973975	0.97033	0.850235	1.06426	0.911575
BORNYL ACETATE	1.17674	1.18852	1.26572	1.02301	1.00451	1.00565	1.12293	1.15692	1.12752
CLIMBAZOLE	1.11355	1.09378	1.16795	1.04483	1.04303	1.03671	1.13044	1.10229	1.12926
CYROMAZINE	1.0628	1.08068	1.07	0.964501	0.928686	1.00158	1.12057	0.985035	1.15118
OXINIACIC ACID	1.25155	1.2246	1.39726	0.908078	1.00132	0.991368	1.02271	1.05912	1.06592
TRICHLORMETHINE HYDROCHLORIDE	1.04956	1.10221	1.10825	1.00079	0.963261	0.977585	0.92105	0.896569	0.619084
CHLORINDIONE	1.10671	1.07175	1.07804	0.983172	0.976404	1.04805	1.04556	0.76538	0.75899
BENZYL ALCOHOL	1.05096	1.03115	1.02863	1.00542	1.00481	0.977184	1.06145	0.79686	1.01886
N-METHYL (-)EPHEDRINE [1R,2S]	0.833707	0.96334	1.01865	1.05216	0.869259	1.00883	1.13339	1.15561	0.941818
EFLOXATE	1.01438	0.970174	1.03912	0.973303	1.0987	1.00605	0.724721	1.3114	0.799702
MOROXYDINE HYDROCHLORIDE	1.05476	1.02376	1.19634	0.958858	0.947073	0.897684	0.988764	1.21171	1.11906
LOBELINE HYDROCHLORIDE	1.17679	1.07793	1.14435	0.931333	0.963579	1.02633	1.20906	1.22651	0.969046
MEBHYDROLIN NAPHTHALENESULFONATE	1.18027	1.12571	1.11368	1.00011	0.95874	0.963216	1.93493	1.79406	1.35032
TODRALAZINE HYDROCHLORIDE	1.19463	1.14725	1.09636	1.17088	1.27179	1.1985	1.17516	1.38278	1.43472
URAPIDIL HYDROCHLORIDE	1.10845	1.09015	1.04141	1.0068	0.969514	0.963236	0.731969	1.16874	1.04924
DIMESNA	1.00123	0.959342	1.09371	0.969075	0.995391	1.08516	1.00307	1.15864	0.797686
HEXAMETHONIUM BROMIDE	1.00191	0.978817	0.916645	1.05822	1.0257	1.04355	0.910304	0.800753	0.94883
TULOBUTEROL HYDROCHLORIDE	1.07335	0.951234	1.00884	0.961061	0.998756	0.992195	1.01628	0.856035	0.842799
TRIMEBUTINE MALEATE	0.967367	0.962941	0.929602	0.996019	0.996865	1.06371	1.11794	0.87703	1.08048
CARNITINE (dl) HYDROCHLORIDE	1.08461	1.05962	0.992313	1.0082	0.945361	0.981871	0.736313	0.942139	1.05216
INOSINE	1.12894	1.1692	1.10272	0.930381	0.863965	0.957693	0.821905	1.04067	1.06493
PRIDINOL METHANESULFONATE	1.09129	1.14106	1.1696	0.913917	0.992002	0.995651	1.20294	1.18029	1.03671
ANCITABINE HYDROCHLORIDE	1.2152	1.19072	1.19901	0.972614	1.00064	1.03116	1.14535	1.17808	1.16059
BUCETIN	0.999034	1.03637	1.03384	0.948221	1.02133	0.938289	1.19837	1.19636	1.21047
LORGLUMIDE SODIUM	1.02429	1.05215	1.02838	0.937873	1.0117	0.995226	0.74025	0.900128	0.865959
SECNIDAZOLE	1.06519	1.04962	1.03592	1.04501	1.15932	1.05137	0.984138	0.890168	1.24365
TOLPERISONE HYDROCHLORIDE	0.9697	0.997486	0.937863	1.01973	1.04297	1.05332	0.924372	0.826694	0.864537
HEPTAMINOL HYDROCHLORIDE	1.04005	1.01256	0.987636	0.964453	0.946321	1.01046	0.812724	0.911537	1.24025
BERBERINE CHLORIDE	1.01372	1.04211	1.06216	0.969597	1.04995	1.00101	1.10193	0.926405	0.841594
PROTOPORPHYRIN IX	1.08388	1.05472	1.00485	1.02668	0.951209	0.941902	1.08687	1.13623	0.875874
PANTETHINE	1.12806	1.11157	1.09706	1.03517	0.962067	0.945235	0.932907	1.07859	0.916713
OXELAIDIN CITRATE	1.09406	1.07771	1.06351	0.9882	0.993296	1.01005	0.881184	1.08802	1.00007
PYRITINOL	1.01603	1.10201	1.13367	0.974604	0.87673	0.976321	1.07742	1.04698	1.065
CAMYLOFINE DIHYDROCHLORIDE	0.972403	1.0221	1.06393	1.04496	0.979888	0.949011	1.16826	0.974683	0.712013
MECLOFENOXATE HYDROCHLORIDE	0.983359	1.04338	1.00831	1.00327	0.946296	1.03887	0.890642	1.05628	1.17595
CEPHALOSPORIN C SODIUM	0.988509	1.02676	1.00269	0.978765	0.973831	0.970431	1.17164	0.908348	1.25149
OXIGLUTATIONE DISODIUM SALT	0.978999	1.01785	1.01536	0.916092	1.00557	0.902989	1.14908	0.850311	1.14787
OCTOPAMINE HYDROCHLORIDE	0.950596	1.01104	1.01965	0.913375	0.999579	1.01894	1.0068	0.722734	0.885962
DROFENINE HYDROCHLORIDE	0.994776	1.03477	1.02065	0.919787	0.935651	0.939582	1.00047	1.06955	1.09555
ETHAVERINE HYDROCHLORIDE	0.996678	1.00153	0.98719	1.02859	0.885694	0.860867	0.558162	0.354007	0.377985
FENDILINE HYDROCHLORIDE	0.973693	1.01483	0.93828	0.839933	0.841149	0.919606	0.990928	1.19866	0.732488
METAMPICILLIN SODIUM	0.891187	0.868946	0.978273	0.981262	0.955057	0.939562	1.04834	1.04634	1.02918
BROMOPRIDE	0.896698	0.950317	0.935185	1.06219	1.11242	1.00327	1.19785	1.21262	1.12878
PIPEMIDIC ACID	1.03357	1.01205	1.00957	0.956449	1.01283	0.952962	0.439668	0.593474	0.567051
DIACERIN	0.811893	0.773142	0.81047	1.01765	0.93454	0.948453	0.997449	0.967288	0.799138
CITIOLONE	0.82614	0.840044	0.877897	1.02818	1.06711	1.0697	1.01833	1.19291	1.1652
REBAMIPIDE	0.928233	0.930563	0.954812	0.913322	0.926602	0.98556	1.04618	1.17405	1.01399
PIROMIDIC ACID	0.987756	1.06562	1.08746	0.936275	0.921374	0.929211	0.996094	1.02726	1.09989
LIPOAMIDE	0.905989	1.02891	0.966727	0.894476	1.07882	1.01353	0.867207	0.900889	0.683757
METACETAMOL	1.03282	1.00981	1.00735	0.997688	1.05576	0.953823	0.809548	0.696155	0.684233
QUININE ETHYL CARBONATE	0.992328	1.03786	1.10722	0.98742	0.952531	0.938857	0.582227	0.714109	0.779549
HYDROXYTOLUIC ACID	1.13374	1.07698	1.07435	1.10721	0.938114	1.01942	1.10744	0.950401	0.789025
LEVOMENTHOL	0.986422	0.974367	0.957693	0.980945	0.965811	0.95461	0.948608	1.01085	0.922547
BARBITAL	0.907566	0.937726	0.905739	1.08402	0.900639	0.953145	0.688451	0.815461	0.830331
BRONOPOL	0.763918	0.790899	0.803056	1.01419	0.974665	0.974263	0.934887	1.15341	0.990252
MOXISYLYTE HYDROCHORIDE	0.904961	0.892724	0.931646	1.02693	1.0457	1.01249	1.1036	1.10272	1.07681
OXEDRINE	0.800602	0.883067	0.867145	0.93296	0.99358	0.918995	1.00016	0.92993	0.907585
TIOXOLONE	0.865923	0.907179	0.958196	1.07886	0.962798	1.01261	0.897861	0.720442	1.04127
METICRANE	0.873892	1.00124	0.973825	1.0197	0.959929	1.08146	1.00028	1.00858	0.930401
CHLORPYRIFOS	1.20225	1.35482	1.42216	1.00968	1.09679	0.996626	0.704475	0.826196	0.762056
BUFEXAMAC	0.790154	0.818617	0.847736	1.14994	1.20094	1.14842	0.899786	0.878844	0.923263
BUTYLATED HYDROXYTOLUENE	0.83754	0.999781	0.97517	1.09882	1.00891	1.06662	0.784616	0.739921	0.976027
GLAFENINE	0.731206	1.02867	1.05001	0.987728	1.08276	1.0885	0.86348	1.03572	1.05414
SULFAPHENAZOLE	1.0548	0.946221	1.03338	0.947134	1.03827	1.02503	0.9468	1.00913	1.07058
SUXIBUZONE	0.768952	1.48692	0.852458	1.12507	1.06297	1.0542	1.09528	0.960712	0.968608
TOLFENAMIC ACID	0.949052	1.11574	1.08449	1.07555	1.10306	1.10894	1.02449	1.25858	0.871185
BUCLADESINE	0.902459	1.07224	1.0819	1.03936	1.10163	1.01608	1.20961	0.933177	1.08562
D-PHENYLALANINE	1.10516	0.994997	1.04512	1.2124	1.14746	1.08181	1.02345	1.14655	0.97878
RETINYL ACETATE	0.836227	0.939131	0.939636	1.21074	1.06944	1.09788	1.11998	1.03677	1.0691
PERICIAZINE	1.11831	1.05371	1.10751	1.03196	1.0324	1.05609	0.961394	0.701012	0.945302
EXALAMIDE	0.980733	0.992203	1.06839	1.12649	1.0448	1.01249	0.974182	0.99841	1.02442
THIOCTIC ACID	0.779878	0.837207	0.780394	1.09774	1.04072	1.04435	1.29247	1.07891	1.10727
GLICLAZIDE	0.967177	1.02709	1.05205	0.993186	1.00895	0.905802	1.07256	1.04935	1.06192
NIMUSTINE	0.7566	0.828948	0.836423	0.968539	0.972137	0.908797	1.0668	1.01146	1.0537
BETAMIPRON	1.04806	1.13154	1.13376	1.05047	0.99241	1.03574	1.22419	1.04394	0.921554
AMPIROXICAM	0.981079	1.05687	1.0743	1.03103	1.01475	1.00362	1.23446	1.05811	0.985129
PROTIONAMIDE	1.06169	1.0652	1.05923	1.02081	1.09636	1.04161	0.857932	1.12217	0.957942
CARMOFUR	0.00764118	0.00749979	0.00756742	1.00032	1.02493	0.983179	0.208255	0.559091	1.01043
PROXYPHYLLINE	0.952327	0.919749	0.890318	1.05222	0.986519	1.02079	1.16682	1.1134	1.14138
NIALAMIDE	1.06916	1.07155	1.05884	1.1105	1.14763	0.987299	0.846649	0.759653	0.960645
FAMPROFAZONE	1.10788	1.10957	1.11211	1.06169	1.06674	1.02251	0.895952	0.837252	0.926829
FLOPROPIONE	1.11112	1.08303	1.08521	1.03543	0.993242	1.0378	1.03269	0.946845	1.24056
ACEMETACIN	1.10251	1.10375	1.12098	0.994083	0.973857	0.949799	1.08898	0.89133	1.0714
NIFLUMIC ACID	1.06969	1.12543	1.12795	0.948835	1.01049	0.924339	1.03742	1.0562	1.14042
AMINOHYDROXYBUTYRIC ACID	1.13798	1.08694	1.17994	0.894035	0.977348	1.02648	1.07422	0.890917	1.11905
HEXESTROL	1.12688	1.11422	1.14907	0.95558	0.981131	1.05345	1.22783	0.989393	0.85858
CIANIDANOL	1.03973	1.07904	0.987488	0.971753	0.975228	0.969042	0.998102	0.794919	0.990938
2-THIOURACIL	0.983942	0.965734	0.912433	1.04777	1.05098	0.999663	1.14965	1.10651	1.17514
LOXOPROFEN	0.956007	1.00147	0.974089	1.10891	1.00179	1.03231	1.1284	1.03267	1.0063
ERDOSTEINE	0.984228	0.946886	1.08088	1.1132	1.0449	1.0349	0.843816	1.03355	0.750135
CLOFIBRIC ACID	1.03272	1.00448	1.06882	1.03557	1.02239	1.06398	0.939902	0.973785	1.07132
AMINOPTERIN	1.17956	1.15774	1.09341	1.00963	0.971068	1.00268	1.21873	0.92585	1.11493
ACEXAMIC ACID	1.13631	1.124	1.07259	0.98184	0.991034	1.01857	0.826417	1.10131	1.12239
ACETYL-L-LEUCINE	1.14073	1.04739	1.10238	0.943916	0.954072	0.962036	1.22424	1.09473	0.966352
BENFOTIAMINE	1.11077	1.04695	1.13496	1.0386	1.04144	1.14839	1.30412	1.14693	0.87686
BERGAPTEN	1.14895	1.14602	1.0361	1.07381	1.06972	0.984129	1.05517	1.07422	0.738605
ACETAMINOSALOL	1.0865	0.982203	0.99106	1.02448	0.985361	0.962427	1.13905	1.08517	0.92145
AMINOTHIAZOLE	0.965013	0.909645	0.946235	1.11554	1.00801	0.978783	1.01844	0.935558	0.779328
CHLORQUINALDOL	0.928737	0.930946	0.890416	0.996453	0.941904	0.97305	1.20419	1.08151	0.913779
SULBENTINE	1.10396	1.05316	1.17505	1.09236	1.0258	0.919599	0.676971	0.726115	0.934468
IPRIFLAVONE	1.13596	1.0353	1.13503	0.90821	1.0093	0.959946	0.932239	1.0348	1.08505
ETHENZAMIDE	1.07883	1.1177	1.07831	0.968796	1.00796	1.02764	1.01127	0.970024	1.16349
DIBUTYL PHTHALATE	1.3613	1.36767	1.35878	1.03538	1.01755	1.0351	1.14543	0.942624	1.24453
gamma-AMINOBUTYRIC ACID	0.998717	1.01868	0.930894	0.984206	0.965831	0.978658	1.15975	0.9957	0.990345
AMINOPYRINE	0.96342	0.915732	0.98425	0.870142	1.01844	1.034	1.06772	1.06451	1.22262
ALEXIDINE HYDROCHLORIDE	0.937641	0.899375	0.949693	0.973907	1.06469	0.944634	1.12094	1.11605	1.05782
GALLIC ACID	0.908059	0.97716	0.942632	0.935506	1.03532	0.983835	1.0807	1.02165	1.04144
OROTIC ACID	1.06282	0.979932	1.02066	0.970562	0.89151	0.995964	1.12128	0.903994	0.852895
NADIFLOXACIN	0.032426	0.0106087	0.0107043	0.951776	0.852704	0.878878	0.0296967	0.0449315	0.0867177
TIOPRONIN	1.05166	0.910116	0.985517	0.946458	1.03428	1.07555	0.839017	0.984392	0.751374
SULFAGUANIDINE	1.08325	0.952454	1.03927	0.917339	1.00108	0.967037	0.848873	1.04058	1.08339
DOCONEXENT	1.01731	0.998485	1.01844	0.898328	1.01843	1.01532	0.976803	0.962405	1.12536
THYMOPENTIN	0.996792	0.978347	0.998017	0.846124	0.982635	0.975518	0.822309	0.950061	1.09288
ORNITHINE	0.975306	0.853209	1.00789	0.950728	0.938874	1.02681	0.822889	1.08796	0.988253
CORTISONE	0.974875	0.997552	1.02709	0.890959	0.993356	1.04535	1.20222	1.06553	0.980958
FENIPENTOL	1.02101	0.971749	0.960084	1.11186	1.07272	1.0538	1.09955	1.08969	0.782566
EDARAVONE	0.928556	0.900898	0.877312	0.949971	1.0427	0.99345	1.18921	1.00625	0.762263
PROPOXUR	0.96475	0.978115	0.965936	1.04053	1.0581	0.960862	1.15825	0.926759	0.936804
PROTOVERATRINE A	0.998494	0.914683	0.96688	1.04378	0.8981	0.969791	1.13812	1.05305	1.02071
ENOXOLONE	0.989811	0.859829	0.867583	0.931738	0.980777	0.948319	0.685514	0.722974	0.877599
TROXERUTIN	0.897517	0.962045	0.900548	0.914136	0.98086	0.958018	0.6023	0.616735	1.02041
CHROMOCARB	0.947617	0.930082	1.00885	0.919558	1.00177	1.0167	0.728513	0.874937	1.09296
METERGOLINE	0.894557	0.914086	0.9466	0.258248	0.468096	0.648813	0.825092	1.07683	0.615428
KHELLIN	0.866665	0.850628	0.882822	1.06654	1.06803	1.06319	0.966807	0.972705	1.16984
TOLONIUM CHLORIDE	0.68773	0.662731	0.64394	1.48869	1.38796	1.40295	1.57462	1.47078	1.61209
IDRAMANTONE	0.966993	0.911635	0.869453	0.996978	1.01759	0.984739	0.990554	1.08984	1.11322
THIODIGLYCOL	0.951387	0.87153	0.904514	1.01692	0.933442	0.968147	1.14146	1.0051	0.874889
PALMIDROL	0.993463	0.906251	0.925998	1.01688	1.0354	0.990043	0.985274	1.01964	1.0833
MEVASTATIN	0.993226	0.963642	0.94972	1.06838	0.929241	0.93039	0.785591	1.04687	0.678953
CEPHARANTHINE	0.963582	0.933141	0.916108	0.314769	0.491188	0.649194	0.74585	0.727675	0.776313
LONIDAMINE	1.14165	0.98552	1.06252	0.882425	0.986053	1.08533	0.710214	0.980066	1.04578
RAMIFENAZONE	1.11452	0.823974	1.00342	0.997866	0.964643	0.977095	0.695908	0.92073	1.13538
HYDROXYPROGESTERONE	0.943433	0.805196	0.934325	0.90286	0.932432	0.933154	0.739647	0.938123	1.03742
ELLAGIC ACID	0.482906	0.46003	0.42198	0.989833	0.972737	0.98643	0.622955	0.689256	1.05859
HEXETIDINE	0.754691	0.76718	0.814138	0.538545	0.736663	0.852895	0.631511	0.841875	1.10887
GABOXADOL HYDROCHLORIDE	0.969804	0.900406	0.97342	0.957981	0.94441	0.974007	0.825041	0.85892	0.993667
CLOFOCTOL	0.934803	0.839969	0.808426	0.973007	0.861852	0.988271	0.903579	1.00199	0.598568
HYDROQUINIDINE	0.929298	0.887113	0.920327	1.04324	0.978951	1.08154	0.875659	0.981483	0.74359
KAINIC ACID	0.94346	0.890837	0.946179	0.985718	0.981303	0.972872	0.896482	0.958284	1.00423
ACECLOFENAC	1.49035	1.8916	1.6453	1.14769	1.10763	1.13139	0.84834	0.879437	0.831596
AJMALINE	1.3643	1.51909	1.56373	1.14535	1.04699	1.01901	0.761986	0.803713	0.830788
RIMANTADINE HYDROCHLORIDE	1.00657	1.45863	1.59268	1.04039	1.06444	1.04286	0.880045	1.13736	0.949417
CYTISINE	0.990593	1.19829	1.74727	1.05123	1.14884	1.0575	0.975149	0.884873	1.06599
SECURININE	0.954455	1.2668	1.86705	0.994287	1.01662	0.991805	1.01496	0.953246	0.986549
LUFENURON	1.16337	1.59961	1.73691	1.02295	1.08481	1.01124	1.04147	0.92691	1.14859
COUMOPHOS	1.12698	1.5631	1.60604	1.06892	1.1494	1.09307	1.30224	1.0906	1.28342
beta-ESCIN	1.15371	1.36029	1.42085	1.10656	1.09433	1.12685	1.20591	0.915486	1.02477
ACETARSOL	1.01712	1.25334	1.27962	1.18498	1.05107	1.06735	1.10878	1.07045	1.0775
LACTOSE MONOHYDRATE	1.07648	1.16673	1.18129	1.06689	1.05838	1.02535	1.06285	1.0114	1.03157
DIOSMIN	1.03377	1.09604	1.05572	1.10624	1.05255	0.960338	1.03384	0.888422	0.824277
ANISODAMINE HYDROBROMIDE	1.09658	1.09468	1.04157	0.984588	1.035	1.01597	0.96465	1.0053	1.00855
CREATININE	1.11091	1.15552	1.09284	1.01146	1.02741	1.05044	1.16876	1.14499	0.975921
PAROXYPROPIONE	1.15233	1.13521	1.06647	0.966286	0.938354	0.871272	0.979253	0.987508	1.0355
TENYLIDONE	1.19466	1.14221	1.22243	0.911475	1.03023	0.976965	1.02195	1.05703	1.09309
SELENOMETHIONINE	1.2027	1.33916	1.31286	1.01389	1.02249	0.935318	1.18772	1.24281	1.14081
PROFLAVINE HEMISULFATE	0.594951	0.487322	0.62827	1.18044	1.18671	1.08359	1.41513	1.2751	1.2613
ARTEMISININ	0.556524	0.540548	0.765622	1.08826	0.980063	0.995131	0.97322	0.79236	0.930355
TIRATRICOL	1.05954	1.04312	1.04821	0.993868	1.02709	1.00819	1.18202	1.14319	1.21995
CARBIMAZOLE	0.947124	0.916397	1.07209	0.979194	1.0362	0.981773	1.10133	1.13573	1.20976
PICOLAMINE	0.993625	1.06379	1.00621	1.0343	0.991606	0.975667	0.955664	0.85321	0.81798
IRINOTECAN HYDROCHLORIDE	1.05224	0.992867	0.993844	0.95099	0.972638	1.04338	1.00849	0.950645	0.795411
PROCODAZOLE	1.14315	1.09729	0.922333	1.0418	1.00151	0.92471	1.0933	1.02441	1.09982
DIMETRIDAZOLE	1.10352	1.08056	0.787107	0.982261	0.877294	0.94741	1.06179	0.868653	1.00902
D-(+)-MALTOSE	1.10388	1.14605	0.926272	0.841974	0.901815	1.01224	0.987986	0.972492	0.996342
FOSFOSAL	0.920254	0.853047	0.716494	0.928771	0.931505	0.983335	0.967122	1.07237	1.14252
DOXIFLURIDINE	0.494906	0.454209	0.288115	0.965995	0.937475	0.892264	0.703906	0.860873	0.919495
FORMESTANE	1.10022	1.01697	0.867389	0.971029	0.971996	0.963362	1.03721	0.922294	1.07927
PHENOTHRIN	0.940929	0.870992	0.870816	0.997607	1.00265	0.951634	0.919009	0.844544	1.05714
PIPERONYL BUTOXIDE	0.966959	0.886312	0.951855	0.964052	0.991854	0.989562	1.08794	1.11443	1.09278
ACIPIMOX	0.913246	0.995395	1.06943	1.04183	1.07243	0.994134	0.8186	0.679187	0.676578
SULFACARBAMIDE	0.996469	1.00363	0.971622	1.00955	0.947382	0.983689	0.938129	0.771479	0.934069
PYRITHYLDIONE	1.17312	1.13506	0.952079	1.00751	0.958464	0.983243	0.849068	0.98783	0.974403
SPAGLUMIC ACID	1.05268	0.940696	0.91139	0.945547	0.950285	1.05322	0.918293	0.926186	1.14859
NIFENAZONE	1.07327	1.03629	0.993293	0.931762	0.988752	0.944733	0.995828	1.07181	0.996881
ERYTHRITOL	1.02006	0.984634	0.920643	0.866637	0.915569	1.0585	1.03028	1.21073	1.00192
LACITOL	0.920069	0.963067	1.05819	0.947737	0.959649	1.09694	0.984263	0.950508	1.09919
AMYLENE HYDRATE	0.902291	0.982618	1.02906	0.928178	0.853746	0.972148	1.03075	1.09933	1.01972
COUMARIN	0.913691	0.966841	0.896344	1.02541	0.97931	1.05995	1.1579	1.05956	1.04299
DEXTROMETHORPHAN HYDROBROMIDE	0.944827	0.858309	1.0668	1.03326	1.08999	0.988202	1.15741	0.998066	1.03766
DISULFIRAM	0.976774	0.955389	1.01356	1.31365	1.19363	1.08033	1.19439	1.24126	0.975273
ISOSORBIDE DINITRATE	1.0669	0.977918	1.00535	1.01184	1.00167	0.995763	0.880244	0.825931	0.784868
ERYTHROMYCIN STEARATE	0.974358	0.944068	0.901754	0.949185	0.887825	1.05532	0.703108	0.926364	1.10839
BROXYQUINOLINE	0.030751	0.0920939	0.00948655	0.987915	0.963141	1.02245	0.9818	1.08575	1.14747
PREGNENOLONE	1.0206	0.944063	0.84923	0.915755	1.01321	0.986889	1.04299	1.09859	1.14911
SULFANILAMIDE	1.03768	1.03589	0.951383	0.961651	0.973651	0.966559	0.957477	1.1299	1.13171
DICHLOROPHEN	0.988355	0.874762	0.820409	1.02015	1.01525	1.05209	0.851558	0.990031	0.736052
DROPROPIZINE	1.00437	1.11752	0.929532	0.961234	1.07298	1.04591	0.843001	1.11573	1.14123
AZILSARTAN KAMEDOXOMIL	0.882898	0.819883	0.779105	0.895503	1.00389	1.03307	1.061	1.16278	1.16257
IMATINIB	0.961264	0.877058	0.9279	1.02553	0.943459	0.966465	1.07012	1.23516	1.18221
NEFIRACETAM	0.97325	0.993161	1.07087	1.038	0.990857	1.04673	0.941323	0.865432	0.870721
RACECADOTRIL	1.0359	0.947932	1.01863	1.05657	0.984201	0.993473	1.05695	0.895762	0.910275
DINITOLMIDE	1.03628	0.992271	0.959066	1.00497	0.957167	0.912085	0.88415	1.05183	0.914443
ALOIN	1.04749	0.962029	0.998522	0.982943	0.89932	0.985241	0.969857	1.07342	1.02273
SENNOSIDE A	1.0746	1.02214	1.07897	0.920235	0.901521	1.04899	0.932507	0.982771	0.967874
d-LIMONENE	0.991765	0.950451	0.991293	0.949326	0.955711	0.974847	0.992027	1.126	1.18277
IPROHEPTINE	1.00596	1.00423	0.967515	0.985487	0.997191	1.01884	1.00731	1.1017	0.886949
CINOCTRAMIDE	0.99003	0.947566	0.944596	1.06511	1.09545	1.09074	0.997478	0.944721	0.830998
PIDOLIC ACID	1.00368	0.890622	0.900745	1.02939	0.94114	1.12327	1.11889	1.11011	1.08142
NONIVAMIDE	0.976064	0.910833	0.991703	1.01769	1.03662	0.968785	1.02348	0.915644	1.03048
MEPARFYLON	1.01182	1.04266	0.986771	0.928714	0.980283	1.00319	0.771545	0.511186	0.990103
BENZOCLIDINE	0.959921	0.992085	0.940652	1.10976	1.02872	1.00662	0.89586	0.881324	0.740067
CARGLUMIC ACID	0.996812	0.983784	0.964469	0.937609	0.972002	0.98083	0.795113	0.814525	1.00513
DEXFOSFOSERINE	1.03123	1.00605	0.976079	1.01242	1.07475	0.933105	0.895128	1.08442	0.980404
ALLYLTHIOUREA	0.959016	0.981	0.931386	1.02875	1.0074	0.970711	1.11715	1.06696	1.05774
AFALANINE	0.88486	0.978828	1.00706	1.08462	0.989629	0.940624	0.93754	1.01955	1.06295
CHLOROBUTANOL	0.997726	1.03244	0.968424	0.961148	0.995651	0.999316	0.956983	1.09957	0.936983
MEXENEONE	0.982581	1.02932	1.01041	1.00303	1.0126	1.05505	0.991373	1.08633	0.700039
GUAIACOL	0.983565	0.959553	0.910276	1.01247	1.13676	1.04662	0.867613	1.01676	1.04746
SORBITOL	0.960725	0.915473	0.909345	1.03392	0.970081	0.981981	0.978745	0.836178	0.599289
BENZYL ISOTHIOCYANATE	0.958318	1.06705	1.11432	1.32203	1.3447	1.0405	1.15225	1.38598	1.12941
FENCLONINE	1.01282	1.07673	1.09561	0.98826	1.04116	0.941058	0.828481	1.03228	0.973004
VINCAMINE	0.747444	1.05014	1.08886	1.03633	1.12928	0.968857	0.815801	1.15531	0.914679
DIXANTHOGEN	0.810664	0.887581	0.955974	1.0135	1.01588	0.952222	0.89676	0.875098	1.00013
FENACLON	0.896428	0.989792	1.06846	1.05411	1.05205	1.05841	0.926238	1.13277	1.01294
CARBIDOPA	0.9279	0.964894	1.02574	0.926737	0.96351	1.00372	0.799521	0.915156	0.867858
PICONOL	0.927409	0.963341	1.07868	0.978001	1.08687	0.988843	0.984111	0.907246	0.783261
NICOPHOLINE	0.91912	0.942671	1.01377	0.907573	1.06575	1.06163	0.934657	0.576697	0.671685
METYRAPONE	0.827806	0.88714	0.890054	1.49074	1.57401	1.31604	1.03113	0.793783	0.748029
AMLEXANOX	0.913638	0.923462	1.0041	1.0091	1.01474	1.02387	0.92301	0.800886	0.659584
