# Supplementary material for: A macrophage-based screen identifies antibacterial compounds selective for intracellular Salmonella Typhimurium
Source: Nat Commun. 2019 Jan 14;10:197. doi: 10.1038/s41467-018-08190-x (PMC6331611; doi:10.1038/s41467-018-08190-x)
Supplement: Supplementary file 7 — Supplementary Data 4 [file 41467_2018_8190_MOESM7_ESM.xlsx]

## Sheet: Sheet1
Compound	MHB	MOPS	LPM	Macrophage	Cytotoxicity
MAFENIDE HYDROCHLORIDE	>50	>50	>50	1.56	7.51786
ARTEMETHER	>50	>50	50	12.5	7.51071
DESVENLAFAXINE SUCCINATE	>50	>50	>50	25	8.25179
CYCLAMIC ACID	>50	>50	>50	>50	7.96964
SANGUINARINE SULFATE	>50	>50	>50	25	34.1875
MECLOFENAMATE SODIUM	>50	>50	>50	>50	7.81429
MEDRYSONE	>50	>50	>50	>50	7.59643
METHYLPREDNISOLONE	>50	>50	>50	>50	8.21429
CEFOTETAN	0.78	0.78	0.78	1.56	7.78571
NORFLOXACIN	0.78	0.78	1.56	1.56	8.22321
NOVOBIOCIN SODIUM	>50	>50	1.17	>50	7.98036
CEFMENOXIME HYDROCHLORIDE	0.78	0.78	1.17	1.56	8.14821
OXYBENZONE	>50	>50	>50	1.56	6.43571
MEPRYLCAINE HYDROCHLORIDE	>50	>50	>50	1.56	6.925
IBANDRONATE SODIUM	>50	>50	>50	1.56	6.92143
SULOCTIDIL	>50	>50	50	1.56	33.3232
OXOLINIC ACID	3.13	0.78	1.56	1.56	6.86429
DIAVERIDINE	1.56	6.25	50	1.56	6.89821
OFLOXACIN	0.78	0.78	0.78	1.56	6.59643
PENTETIC ACID	>50	>50	0.78	1.56	7.125
AZTREONAM	0.78	0.78	0.78	1.56	6.81607
DIFLOXACIN HYDROCHLORIDE	0.78	0.78	0.78	1.56	6.88214
BETAMETHASONE VALERATE	>50	>50	>50	12.5	6.62857
ERYTHROMYCIN	>50	>50	>50	1.56	6.31607
CYPROHEPTADINE HYDROCHLORIDE	>50	>50	>50	>50	6.22143
LIOTHYRONINE	>50	>50	>50	>50	6.23036
THEOPHYLLINE	>50	>50	>50	>50	6.12321
BLEOMYCIN (bleomycin B2 shown)	0.78	0.78	0.78	1.56	6.23571
CHLOROGUANIDE HYDROCHLORIDE	>50	>50	>50	>50	6.725
LOSARTAN	>50	>50	>50	>50	5.91964
VALSARTAN	>50	>50	>50	>50	6.04286
RIFAXIMIN	12.5	25	6.25	12.5	6.47857
GEMIFLOXACIN MESYLATE	0.78	0.78	0.78	1.56	5.86071
ENROFLOXACIN	0.78	0.78	0.78	1.56	5.7625
PYRIDOSTIGMINE BROMIDE	>50	>50	>50	>50	6.08571
MITOMYCIN	6.25	6.25	0.78	0.78	12.6804
CEFOTAXIME SODIUM	0.78	0.78	0.78	0.78	7.175
CETYLPYRIDINIUM CHLORIDE	50	12.5	12.5	0.78	63.0446
CHLORAMPHENICOL SODIUM SUCCINATE	25	12.5	6.25	0.78	8.02857
CHLORAMPHENICOL	12.5	3.13	0.78	0.78	8.21071
CHLORTETRACYCLINE HYDROCHLORIDE	25	6.25	0.78	0.78	8.37143
CINOXACIN	>50	>50	0.78	0.78	8.10714
DEMECLOCYCLINE HYDROCHLORIDE	6.25	1.56	0.78	0.78	8.71429
DOXYCYCLINE HYDROCHLORIDE	6.25	6.25	1.56	0.78	8.00893
TRISODIUM ETHYLENEDIAMINE TETRACETATE	>50	>50	1.56	0.78	8.26607
ETHOPROPAZINE HYDROCHLORIDE	>50	>50	>50	0.78	11.7893
FLUOROURACIL	>50	0.78	0.78	0.78	8.29286
FURAZOLIDONE	12.5	12.5	6.25	0.78	6.45357
PHENYLEPHRINE HYDROCHLORIDE	>50	>50	>50	0.78	6.89286
LUMIRACOXIB	>50	>50	>50	0.78	7.04643
PHYSOSTIGMINE SALICYLATE	>50	>50	12.5	0.78	7.33929
PILOCARPINE NITRATE	>50	>50	>50	0.78	7.24107
PINDOLOL	>50	>50	>50	1.56	7.72679
PIPERACILLIN SODIUM	12.5	6.25	3.13	3.13	7.65714
POLYMYXIN B SULFATE	0.78	6.25	>50	0.78	7.33393
PRIMIDONE	>50	>50	>50	25	7.43929
RIFAMPIN	50	25	3.13	0.78	8.57857
TETRACYCLINE HYDROCHLORIDE	12.5	3.13	0.78	1.56	7.00714
TRIMETHOPRIM	0.78	0.78	3.13	0.78	19.9268
CLIOQUINOL	50	50	0.78	>50	20.0107
FLUMEQUINE	6.25	1.56	0.78	>50	20.1357
ACECLIDINE	>50	>50	>50	>50	20.3018
CAPSAICIN	>50	>50	>50	>50	19.5179
FAMPRIDINE	>50	>50	>50	>50	20.4071
NICERGOLINE	>50	>50	>50	25	20.4125
SPIPERONE	>50	>50	>50	>50	20.9
SPIRAMYCIN	>50	>50	>50	>50	19.3286
ESTRADIOL BENZOATE	>50	>50	>50	>50	20.2857
ZIDOVUDINE [AZT]	0.78	0.78	0.78	0.78	19.1321
EDETATE DISODIUM	>50	50	>50	>50	19.0732
FLOXURIDINE	0.78	0.78	0.78	>50	18.7339
CEFTRIAXONE SODIUM TRIHYDRATE	0.78	0.78	0.78	>50	19.5946
CHLOROXINE	25	25	0.78	>50	20.4857
ENOXACIN	0.78	0.78	6.25	3.13	20.7857
PIROCTONE OLAMINE	0.78	0.78	0.78	0.78	20.8232
CIPROFLOXACIN	12.5	0.78	>50	0.78	21.5107
AZITHROMYCIN	0.78	0.78	0.78	0.78	21.0982
LEVOFLOXACIN	0.78	0.78	0.78	0.78	20.9732
GATIFLOXACIN	0.78	0.78	0.78	0.78	21.6518
MOXIFLOXACIN HYDROCHLORIDE	>50	>50	>50	>50	24.2875
AMLODIPINE BESYLATE	0.78	0.78	0.78	>50	22.5161
CEFTIBUTEN	0.78	0.78	0.78	>50	21.025
CEFDINIR	0.78	0.78	0.78	>50	19.3643
SERTRALINE HYDROCHLORIDE	>50	>50	>50	>50	22.6786
MINOCYCLINE HYDROCHLORIDE	12.5	6.25	0.78	12.5	20.9696
TELITHROMYCIN	12.5	12.5	>50	0.78	20.7804
PEFLOXACINE MESYLATE	0.78	0.78	0.78	1.56	20.7089
SARAFLOXACIN HYDROCHLORIDE	0.78	0.78	0.78	0.78	21.4661
CEFDITORIN PIVOXIL	50	25	50	>50	21.0196
NISOLDIPINE	>50	>50	12.5	>50	20.8339
LOBENDAZOLE	>50	>50	50	>50	21.1321
TRICLOSAN	0.78	0.78	0.78	1.56	23.5036
FLORFENICOL	12.5	6.25	0.78	6.25	21.3161
CEFTAZIDIME	12.5	0.78	0.78	>50	20.8018
COLISTIN SULFATE	0.78	3.13	>50	0.78	14.7536
BROMPERIDOL	>50	>50	>50	0.78	14.9696
CARBADOX	>50	50	25	0.78	15.5696
CEFTIOFUR HYDROCHLORIDE	0.78	0.78	0.78	0.78	15.6036
CLINAFOXACIN HYDROCHLORIDE	0.78	0.78	0.78	0.78	15.8393
AZACITIDINE	25	0.78	0.78	0.78	16.4304
MUPIROCIN	>50	25	0.78	25	15.4429
SPARFLOXACIN	0.78	0.78	0.78	0.78	16.5643
LOMEFLOXACIN HYDROCHLORIDE	0.78	0.78	1.56	0.78	15.9411
MECLOCYCLINE SULFOSALICYLATE	0.78	0.78	0.78	3.13	16.2911
NALIDIXIC ACID	25	6.25	0.78	>50	15.9964
OXYTETRACYCLINE	6.25	12.5	0.78	6.25	15.6571
METHACYCLINE HYDROCHLORIDE	6.25	3.13	0.78	3.13	13.7804
MEROPENEM	12.5	6.25	3.13	3.13	14.8804
MAPROTILINE HYDROCHLORIDE	>50	>50	>50	3.13	33.9893
ZOXAZOLAMINE	>50	>50	>50	>50	14.9554
SUCRALOSE	0.78	6.25	>50	0.78	14.9625
CICLOPIROX OLAMINE	>50	>50	0.78	>50	15.4625
PYRITHIONE ZINC	3.13	3.13	0.78	3.13	84.3786
THIMEROSAL	0.78	0.78	0.78	0.78	76.65
PHENYLMERCURIC ACETATE	0.78	0.78	0.78	0.78	22.2071
CEFEPIME HYDROCHLORIDE	0.78	0.78	0.78	0.78	15.4071
NITROXOLINE	25	6.25	0.78	>50	14.6375
ORBIFLOXACIN	3.13	0.78	3.13	0.78	15.3286
CHLORMIDAZOLE	>50	>50	>50	0.78	12.8839
PAZUFLOXACIN MESYLATE	0.78	0.78	0.78	0.78	12.225
PRULIFLOXACIN	0.78	0.78	0.78	0.78	13.2089
RUFLOXACIN HYDROCHLORIDE	1.56	0.78	6.25	0.78	13.3429
ETHAVERINE HYDROCHLORIDE	>50	>50	>50	>50	12.7964
CARMOFUR	>50	0.78	0.78	1.56	13.7268
NADIFLOXACIN	3.13	1.56	0.78	1.56	12.6679
METERGOLINE	>50	>50	>50	0.78	16.2036
CEPHARANTHINE	>50	>50	>50	>50	13.0732
HEXETIDINE	>50	>50	25	>50	49.5143
DOXIFLURIDINE	>50	1.56	0.78	6.25	13.0375
BROXYQUINOLINE	50	50	0.78	>50	14.9732
