# Supplementary material for: A macrophage-based screen identifies antibacterial compounds selective for intracellular Salmonella Typhimurium
Source: Nat Commun. 2019 Jan 14;10:197. doi: 10.1038/s41467-018-08190-x (PMC6331611; doi:10.1038/s41467-018-08190-x)
Supplement: Supplementary file 8 — Supplementary Data 5 [file 41467_2018_8190_MOESM8_ESM.xlsx]

## Sheet: Sheet1
RAW264.7 + LPM + MHB + MOPS	RAW264.7 + LPM + MOPS	RAW264.7 + MHB + MOPS	LPM + MHB + MOPS	RAW264.7 + LPM + MHB	RAW264.7 + MOPS	LPM + MOPS	RAW264.7 + LPM	RAW264.7 + MHB	RAW264.7	LPM
PHENYLMERCURIC ACETATE	AZACITIDINE	ENOXACIN	FLOXURIDINE	PYRITHIONE ZINC	CIPROFLOXACIN	DOXIFLURIDINE	DOXYCYCLINE HYDROCHLORIDE	DIAVERIDINE	METERGOLINE	CICLOPIROX OLAMINE
NADIFLOXACIN	CARMOFUR	RUFLOXACIN HYDROCHLORIDE	AMLODIPINE BESYLATE			CEFTAZIDIME	PENTETIC ACID	POLYMYXIN B SULFATE	PHYSOSTIGMINE SALICYLATE	CLIOQUINOL
NORFLOXACIN	FLUOROURACIL		CEFDINIR			FLUMEQUINE	PIPERACILLIN SODIUM	COLISTIN SULFATE	LUMIRACOXIB	NALIDIXIC ACID
CEFEPIME HYDROCHLORIDE	DEMECLOCYCLINE HYDROCHLORIDE		CEFTIBUTEN				CHLORAMPHENICOL	SUCRALOSE	MEPRYLCAINE HYDROCHLORIDE	FLORFENICOL
ENROFLOXACIN			CEFTRIAXONE SODIUM TRIHYDRATE				TETRACYCLINE HYDROCHLORIDE		MAPROTILINE HYDROCHLORIDE	MINOCYCLINE HYDROCHLORIDE
OXOLINIC ACID							CHLORTETRACYCLINE HYDROCHLORIDE		CHLORAMPHENICOL SODIUM SUCCINATE	CHLOROXINE
SPARFLOXACIN							METHACYCLINE HYDROCHLORIDE		OXYBENZONE	MUPIROCIN
CEFOTETAN							CINOXACIN		CETYLPYRIDINIUM CHLORIDE	BROXYQUINOLINE
GEMIFLOXACIN MESYLATE							TRISODIUM ETHYLENEDIAMINE TETRACETATE		SULOCTIDIL	NITROXOLINE
TRIMETHOPRIM							RIFAMPIN		ETHOPROPAZINE HYDROCHLORIDE	NOVOBIOCIN SODIUM
OFLOXACIN							MITOMYCIN		BROMPERIDOL	OXYTETRACYCLINE
SARAFLOXACIN HYDROCHLORIDE							MEROPENEM		CARBADOX
THIMEROSAL									MAFENIDE HYDROCHLORIDE
CEFTIOFUR HYDROCHLORIDE									PINDOLOL
GATIFLOXACIN									ERYTHROMYCIN
CLINAFOXACIN HYDROCHLORIDE									FURAZOLIDONE
PEFLOXACINE MESYLATE									IBANDRONATE SODIUM
LOMEFLOXACIN HYDROCHLORIDE									PILOCARPINE NITRATE
PIROCTONE OLAMINE									CHLORMIDAZOLE
TRICLOSAN									TELITHROMYCIN
LEVOFLOXACIN									PHENYLEPHRINE HYDROCHLORIDE
PRULIFLOXACIN
ORBIFLOXACIN
DIFLOXACIN HYDROCHLORIDE
AZITHROMYCIN
CEFMENOXIME HYDROCHLORIDE
BLEOMYCIN (bleomycin B2 shown)
CEFOTAXIME SODIUM
PAZUFLOXACIN MESYLATE
ZIDOVUDINE [AZT]
AZTREONAM
MECLOCYCLINE SULFOSALICYLATE
