# Supplementary material for: A macrophage-based screen identifies antibacterial compounds selective for intracellular Salmonella Typhimurium
Source: Nat Commun. 2019 Jan 14;10:197. doi: 10.1038/s41467-018-08190-x (PMC6331611; doi:10.1038/s41467-018-08190-x)
Supplement: Supplementary file 9 — Supplementary Data 6 [file 41467_2018_8190_MOESM9_ESM.xlsx]

## Sheet: Sheet1
Gene	R1.MHB	R2.MHB	R1.MHB.Metergoline	R2.MHB.Metergoline
STM14_0119	0.956894	0.93247	0.878523	0.944391
pefD	1.00893	0.998983	0.825559	0.97704
fimZ	0.999399	1.00686	1.00813	1.01473
stiC	0.970962	0.999786	0.850035	0.982451
pipB	0.984575	0.945323	0.868693	0.888235
ybdO	1.20648	1.30167	1.56746	1.34774
STM14_1978	1.00242	0.904836	0.87752	0.909504
orfX	1.06701	1.00493	1.0013	0.999055
gogB	1.26305	1.16527	1.20293	1.08767
osmE	1.0537	0.993681	0.988264	0.951481
STM14_3767	1.02118	0.909656	0.892366	0.932451
sseG	1.06157	1.02662	1.08958	1.01379
STM14_0050	1.03706	0.94227	0.978233	0.967339
sopE2	1.01679	1.0083	0.965393	0.965473
STM14_0319	1.03782	0.936165	0.954359	0.955212
yegT	1.03222	0.998822	0.952754	0.927787
ybeJ	1.03374	0.935522	0.870499	0.847005
cysA	0.982155	0.887324	0.941318	0.951108
STM14_2631	1.03011	1.04574	1.02698	1.03264
sipB	0.976105	1.03883	1.04725	1.02238
STM14_3438	0.993197	0.979704	0.894573	0.986928
STM14_4253	1.00605	0.986773	0.948741	0.985436
STM14_4273	1.41023	1.34713	1.48159	1.40353
STM14_4996	1.04795	1.10148	1.11044	1.05857
pefI	0.99471	0.968297	0.789247	0.962302
ydiL	1.00953	1.03369	0.9676	1.06585
traQ	1.01755	1.07706	0.978634	1.06846
STM14_1971	0.974743	1.02774	0.946735	1.07219
bcfF	0.989718	1.05425	0.882536	0.971816
STM14_2307	1.03843	1.05939	1.16782	1.02984
stiA	1.04175	1.05039	1.0647	1.03861
yegV	1.01982	1.01569	1.05306	1.01454
safA	1.00772	1.02662	0.918046	0.931518
STM14_2759	0.99471	1.01714	0.839202	0.874056
STM14_0399	1.02874	1.04606	0.987261	0.960249
STM14_3155	0.98397	0.962995	0.959575	0.987861
fimA	1.0053	1.01184	1.01294	0.975921
sitA	0.984424	0.975527	0.957167	0.926108
STM14_3788	1.0112	0.970225	1.00512	0.990286
STM14_0979	1.00424	1.02967	1.01996	0.976294
lpfD	1.01074	1.01119	0.926873	0.898123
STM14_1138	1.01649	1.08735	1.10663	1.04849
STM14_4563	0.978979	1.08204	0.861069	0.921071
csgG	0.986088	1.07963	0.833785	0.951294
STM14_5055	0.979886	1.05955	1.00371	1.04626
STM14_1517	1.09379	1.10839	1.01655	1.05055
STM14_5442	0.951146	1.04798	0.853446	0.967339
STM14_0321	0.952507	0.910459	0.938911	0.99551
pefC	1.02421	1.03288	0.919651	0.99663
STM14_0669	0.965214	0.980829	0.906811	1.00838
STM14_0326	0.976558	1.03513	0.986458	1.05932
sopB	0.967785	1.02276	0.999699	1.02965
dpiA	0.971264	1.00445	1.01234	1.04196
STM14_2050	1.01301	0.98131	0.983449	0.967899
pipD	1.02799	1.02694	1.02478	1.02723
STM14_3328	0.974592	0.952392	0.928679	0.935809
yncB	1.0295	1.04429	0.960578	0.95969
STM14_0051	1.01982	0.950142	0.89678	0.916034
cheM	0.985634	0.972635	0.968001	0.938421
STM14_0327	1.04251	0.983238	0.973016	0.917899
yegU	1.01014	1.03208	1.01214	0.953533
STM14_0484	0.993802	0.939218	0.952152	0.915474
fljA	0.996223	1.00653	1.0001	0.93525
STM14_2632	0.96234	0.998019	0.971612	1.1095
invJ	0.924221	1.02694	0.943324	0.920698
STM14_3667	0.969903	1.01409	0.95175	1.03693
lpfC	0.951751	1.05554	0.911024	0.981704
STM14_4274	0.895935	0.994324	0.893771	0.949242
yjbC	1.00348	1.10004	1.07373	1.04644
orf6	0.990626	0.97633	0.979236	1.04196
orf245	0.950692	0.991111	0.856856	0.964354
STM14_0016	0.97671	1.03915	0.960377	1.07461
STM14_1977	0.946306	0.991111	0.914234	1.02965
bcfG	0.959314	0.980347	0.863076	0.954279
yebB	0.945095	0.965245	0.910824	0.9526
stfA	1.06172	1.01666	1.07212	1.01771
stcD	1.02663	1.00075	1.03882	0.938421
sinR	1.07291	1.08269	1.13532	0.974428
STM14_2760	0.979281	0.965245	0.961782	0.970324
STM14_0401	0.997735	1.00139	0.988264	0.966779
STM14_3169	0.990021	0.991914	0.966998	0.952414
fimI	1.01271	1.00364	1.02297	0.984876
ygbJ	1.00575	0.980186	0.96439	0.95857
entD	0.987601	0.980829	0.954359	0.953533
STM14_3799	1.07775	1.06341	1.05748	0.93413
ybiK	1.02829	1.02308	1.10462	0.986928
lpfB	0.97671	0.966208	1.00311	0.900549
gtgA	0.953566	1.052	1.05948	1.05055
STM14_4573	0.959617	1.04284	0.95175	0.997189
csgE	1.02375	1.1349	1.22821	1.04682
STM14_5191	0.970508	1.05971	1.06811	1.02331
bglJ	0.93602	1.01537	0.825559	0.924429
STM14_0325	0.955986	0.91785	0.930284	1.00988
spvD	1.03434	1.02453	0.896178	0.98954
STM14_0838	0.910456	0.934558	0.917043	1.03338
STM14_0334	0.976861	1.00236	0.873107	1.00521
STM14_1293	0.920893	0.923794	0.873307	0.982637
phoL	0.984121	0.977937	0.88073	0.958197
yciG	1.02632	0.931345	1.05788	1.00223
STM14_1290	1.02511	0.957854	0.934898	0.936183
STM14_3329	1.26653	1.29556	1.57589	1.4067
ydiV	1.06353	1.02726	1.09479	1.04775
STM14_4086	1.03858	0.957854	1.01495	1.00969
sifB	1.04039	1.00653	1.07834	1.02256
STM14_0060	1.21525	1.14165	1.20032	1.14532
STM14_2359	1.03464	0.966048	0.957368	0.949802
STM14_0328	1.02481	0.924437	1.03962	1.01473
rtn	1.00258	0.948536	0.977631	0.9401
STM14_0485	1.17456	1.07016	1.2581	1.09346
pipB2	1.01362	0.958497	1.03681	0.954839
STM14_2633	0.972928	0.95448	0.882135	0.966593
STM14_3514	0.975348	1.06357	1.02618	1.02331
STM14_3936	0.969449	0.962513	0.885144	0.931892
yiaJ	1.04039	1.11305	1.08396	1.03133
STM14_4275	0.968693	0.949982	0.821948	0.933011
dcuR	1.07246	1.12992	1.23061	1.07293
orf5	0.982458	0.947733	0.88695	0.977227
orf408	0.990626	1.00669	0.930083	1.03152
STM14_0019	0.958558	0.972956	0.873708	0.985995
STM14_1980	0.927851	0.979543	0.963587	1.06659
bcfH	0.958104	0.97392	0.94192	0.996443
STM14_2357	0.959314	0.975848	0.933293	0.993458
stfC	1.02345	0.928132	0.929682	0.906332
stcC	1.0531	0.992557	0.97101	1.00614
crl	1.01967	0.977455	1.0649	1.1082
STM14_2765	0.989113	0.957693	0.983047	0.972936
STM14_0402	1.02133	0.994003	1.04263	1.01622
rseA	1.08048	1.06485	1.0964	1.04308
fimC	0.981247	0.989183	1.04524	1.03599
ygdB	0.997281	0.94966	1.10503	1.01155
STM14_0709	1.0658	0.895357	0.985254	0.97163
yqjB	1.53154	1.60708	1.97332	1.68823
lpfA	1.02708	0.974081	1.03862	0.92816
sodC_1	1.13145	1.35404	1.26913	1.25148
yigF	0.934204	0.991432	0.873909	0.975175
csgD	0.957802	1.00846	0.872906	0.89122
ecnR	0.977466	1.02051	0.864279	0.936556
STM14_1578	0.979432	1.03192	1.00211	1.05279
stjC	0.934204	0.993681	0.817334	0.953346
STM14_0341	0.962642	0.927329	0.877721	0.967525
spvB	1.00938	0.994967	0.979236	1.0539
STM14_0843	0.945398	0.945483	0.943124	1.0567
STM14_0335	0.98276	0.988701	0.909419	1.01734
STM14_1486	0.934356	0.957533	0.949544	1.05316
STM14_0839	0.97202	0.973599	0.949744	1.00932
yciF	1.0897	1.05795	1.14234	1.08786
STM14_3431	0.981399	0.918011	0.937306	0.9526
ssaB	1.05597	1.02485	1.05648	1.0679
yhjB	1.00242	0.946447	1.02337	1.00932
STM14_1944	1.04281	0.96894	1.12248	0.895325
STM14_0313	0.979735	0.93006	0.949744	0.936742
fliH	1.14885	1.13683	1.11566	1.03488
STM14_0329	0.962793	0.924598	0.912429	0.926295
STM14_2766	1.03116	0.977133	1.03742	0.993644
yfdH	0.959466	0.914958	0.947939	0.945697
avrA	1.04342	0.958497	1.04885	0.961369
STM14_2751	1.01725	0.978258	0.955963	0.978906
sopD	1.02239	1.02148	1.11365	1.10129
agaR	1.00288	0.980507	0.92888	0.947003
STM14_4439	1.0056	1.06196	1.09098	1.03413
STM14_4404	0.972172	0.980025	0.918046	0.980398
STM14_5307	0.99471	1.03577	1.10001	0.941966
pefA	0.980491	0.967494	0.911827	0.872937
orf319	0.983516	1.0083	1.00211	1.07275
STM14_0025	1.00817	1.01135	1.05226	1.11081
STM14_1981	1.03268	1.01376	0.985656	1.08077
STM14_0038	0.979432	0.989986	0.987461	1.04663
fliT	0.987449	1.00011	1.04063	1.09681
stfD	1.06217	0.990468	1.09098	1.02294
stcB	1.01649	0.984042	1.05106	1.04103
STM14_0391	1.01649	0.950464	0.980841	0.954466
STM14_0517	1.03464	1.01553	1.08557	1.03674
STM14_3311	1.02814	0.98131	0.945531	1.00614
fimD	1.34988	1.36063	1.66235	1.52181
stdC	1.04266	0.978579	1.01394	0.953346
ybeF	0.999853	0.960264	0.994483	0.965473
STM14_1003	0.98987	0.97135	0.964991	0.934877
mtlR	1.02148	1.01441	1.05788	0.986368
STM14_1196	1.01498	1.08879	1.16601	1.11696
STM14_4874	1.08123	1.10566	1.13572	1.08357
csgA	1.01604	1.03626	1.12168	1.03226
STM14_5324	0.975651	1.00894	0.907614	0.947563
astE	1.0056	1.04477	0.875313	0.937675
STM14_5494	0.988962	1.02485	1.08516	1.05017
STM14_0398	1.0059	0.963317	0.95797	1.01995
traX	0.994407	0.989343	0.874912	1.04383
STM14_0389	0.978373	0.971992	0.919651	1.01118
envF	0.932994	0.941628	0.950547	1.02312
slrP	0.981701	0.955123	0.912629	0.96566
STM14_2159	1.0475	1.02822	1.07072	1.10838
csgB	1.01664	0.970707	0.968201	0.982264
sipC	1.04206	1.00428	1.07072	1.04551
STM14_1694	1.02648	0.99336	1.02538	1.01211
yiaM	0.937532	0.905961	0.915237	0.939914
STM14_1945	0.984273	0.959139	0.96459	0.97704
STM14_0314	0.929667	0.900017	0.916642	0.957264
fliM	1.04327	1.02212	1.11646	0.997003
STM14_0330	0.94207	0.919296	0.938911	0.939727
sspH2	1.03948	1.05955	1.01113	0.97704
orgC	1.06717	1.03465	1.24907	1.02723
yfbK	0.933599	0.950624	0.952553	0.989727
STM14_3769	0.973684	1.04911	0.953556	0.957824
gatY_1	1.12525	1.09843	1.21938	1.05316
torR	1.01604	1.11161	1.20433	1.0554
STM14_4450	0.916658	0.930863	0.924265	0.938794
valS	0.979735	0.998501	1.19651	0.960249
pefB	0.999853	0.97135	1.12067	1.18245
STM14_1856	0.985937	1.00477	0.945732	1.06622
bcfB	1.22266	1.3203	1.55362	1.48114
ynaI	0.973533	0.961549	0.956365	1.02965
STM14_0043	1.01377	1.02196	1.06009	1.09103
STM14_2491	1.05537	1.03963	0.92908	0.983383
stfE	1.03616	0.993842	1.01194	1.00409
stcA	1.0298	0.978901	0.981041	1.03077
stbE	1.13009	1.13362	1.20554	1.11566
STM14_2807	1.01725	1.01569	0.95797	0.962488
STM14_0518	1.03026	1.02517	1.11385	1.05932
STM14_3320	1.02375	1.04413	0.955963	0.988607
fimF	1.01664	0.999144	0.976628	0.932824
stdB	1.07533	1.06501	1.17264	1.10633
STM14_0885	1.03283	1.01939	0.989066	0.980958
nanA	1.02678	0.978419	0.939914	0.921444
STM14_1005	1.04659	1.043	1.16842	1.0179
STM14_1197	1.02587	1.03288	1.18227	1.05036
STM14_4892	0.996979	1.00445	0.81934	0.932451
csgC	1.14068	1.18535	1.08215	1.04029
STM14_5350	1.02844	1.05714	1.25068	1.02984
STM14_1614	1.00061	1.01633	1.08095	1.04905
sthE	0.954474	0.993842	1.00873	0.98301
STM14_0404	0.939801	0.930542	0.973016	1.04252
bcfA	0.995164	1.04156	1.03059	1.01641
STM14_0889	1.14522	1.22712	1.4531	1.34569
stbB	0.9516	0.962835	0.932089	1.00596
sseE	0.898809	0.929578	0.952352	1.00558
yliB	1.06096	1.14085	1.17605	1.22331
yegE	1.2393	1.29315	1.56726	1.36771
mdoH	1.036	1.02549	1.06069	1.0401
pphB	0.928154	0.90564	1.00512	0.977227
sseC	0.978373	0.958818	0.960578	0.911929
STM14_5118	0.91454	0.892144	0.931688	0.90372
sseJ	0.990172	1.06244	0.981442	0.964354
STM14_0316	0.929213	0.907889	0.931688	0.908944
sopA	0.990323	0.978901	0.963988	0.901481
safB	1.13266	1.2027	1.46936	1.13058
glpB	0.986542	1.01264	0.954158	0.892713
STM14_0759	0.966726	0.955444	0.949945	0.967339
sptP	0.978373	0.974081	1.0003	0.904093
STM14_2926	0.91696	0.982114	0.956967	0.920698
yqjC	0.959012	1.05505	1.01414	0.949615
recF	0.930272	1.02549	0.932892	0.902228
STM14_4655	0.873548	0.929578	0.952954	0.998495
STM14_5387	1.00923	1.0475	1.26793	0.97816
spvR	1.00636	0.986612	0.974019	1.07275
pqaA	0.991533	0.997216	0.993881	1.05652
bcfC	0.958104	0.973599	0.948741	0.989727
STM14_2014	0.929667	0.962674	0.949343	1.02555
fixB	0.943129	0.956569	0.907413	0.972003
stfF	1.01165	0.999465	1.07894	1.04607
STM14_2684	0.976407	0.96171	0.986659	0.970137
stbD	0.981701	0.996091	0.947337	0.944578
STM14_2841	0.973836	0.968779	0.968603	0.933944
STM14_0585	1.00303	1.0234	1.02799	0.984689
iroC	0.960676	0.9495	0.992677	0.957264
fimY	0.974138	0.96669	1.08376	1.01883
stdA	0.975953	0.992235	0.992878	0.889355
STM14_0886	0.973382	0.965405	0.910623	0.882265
STM14_4049	1.00757	1.00637	0.912027	0.910437
STM14_1007	0.982306	1.03224	1.1301	0.999988
STM14_4550	0.977617	0.963317	1.0316	0.927414
STM14_1287	0.971567	1.052	1.14134	1.01883
ydeW	0.952356	1.00975	1.03701	0.94663
pagD	0.947213	1.0218	1.05146	1.05913
yjgN	1.03948	1.09972	1.18447	1.04252
ydiP	0.960676	1.01505	1.0655	1.07648
sthD	0.967936	1.03192	1.21697	1.04308
ybbV	1.16201	1.21909	1.15779	1.22517
STM14_0196	0.995315	1.02276	0.860066	1.01193
STM14_1001	1.12117	1.23547	1.16682	1.19793
phnR	0.991533	1.0038	0.99348	1.09999
STM14_1912	0.899716	0.898892	0.952754	1.00316
STM14_1098	0.95039	0.991914	0.957568	0.889728
STM14_2771	0.947969	0.943073	1.0336	1.00558
flgE	1.06822	1.0912	1.23724	1.10297
STM14_3655	0.999248	0.986452	1.03661	1.00017
sseD	1.41734	1.34569	2.0632	1.79625
yjcC	1.07775	1.13378	1.22018	1.10073
STM14_1982	0.994407	0.953195	0.972214	0.950735
STM14_0317	0.953717	0.96171	1.02197	0.964914
asmA	1.15792	1.1884	0.765774	0.787117
safC	0.960827	0.923312	0.958973	0.975734
arnT	0.982155	0.997376	1.00913	0.955772
STM14_0760	0.94328	0.921063	0.994884	0.990846
sipA	0.998038	0.982596	1.033	0.936929
sspA	0.947667	1.04606	1.0633	1.02685
yigP	0.958255	0.972635	0.899187	0.940847
STM14_4745	0.891851	0.942752	0.890761	0.899243
stjB	0.948726	0.975205	0.984051	0.965846
parB	0.855094	0.79607	0.934698	0.972749
hdeB	0.961129	0.99818	0.899789	1.04514
bcfD	1.02708	1.03128	1.01194	1.04103
STM14_2018	0.948726	0.952231	0.917845	1.00876
hofB	0.956289	0.958818	0.92567	1.01454
wcaB	0.929213	0.921545	0.913231	0.947936
stfG	1.03449	1.01874	1.07935	1.03693
STM14_2711	0.994861	1.02485	1.05828	1.03711
stbC	0.985483	0.935362	0.939111	0.950921
pdxK	0.982155	0.953677	0.975023	0.995883
gip	0.995618	0.999304	0.988264	0.982637
iroN	0.959919	0.99577	0.987261	0.985622
STM14_0643	1.32341	1.36497	1.50286	1.42909
STM14_3768	0.973079	0.94709	0.95155	0.982824
ybhM	0.989264	0.993199	1.08115	0.995883
STM14_4332	1.08834	1.08542	1.0651	0.963981
STM14_1008	0.967029	0.951588	0.964791	0.937675
STM14_4556	0.981399	0.935844	0.935299	0.881706
STM14_1294	0.992138	1.03417	1.09459	0.948496
yneB	0.961281	1.04927	0.96118	0.944951
pagC	0.959919	1.0377	1.10603	1.03114
STM14_5386	0.935868	0.97392	0.953757	0.941966
aroD	0.968995	1.05248	1.09419	1.03376
sthB	0.939196	1.0083	0.920052	0.939727
allP	0.954171	0.942109	0.768382	0.908944
stiH	1.02572	1.01392	1.00752	1.08506
STM14_1198	0.931028	0.91544	0.908416	0.992898
fimH	0.987903	0.949179	0.916441	1.00876
STM14_1970	0.933146	0.939378	0.923663	1.00391
sseI	0.987298	0.934719	0.963186	0.956145
STM14_2808	0.982609	0.907568	1.02698	0.98954
sifA	1.04992	1.02999	1.13692	1.09103
STM14_3660	0.977466	0.929739	1.00792	1.02032
sseF	1.03026	1.04365	1.06651	1.06323
pspF	1.03752	1.00445	1.07533	1.03655
STM14_0318	0.975348	0.959943	1.07232	1.07014
STM14_2636	1.0112	1.02646	1.05527	0.994577
safD	1.01861	1.03674	1.12188	1.0151
yfeR	1.00424	1.0377	1.05507	0.997749
STM14_1877	0.999853	1.0128	1.14415	1.1082
sipD	0.999853	0.989504	1.04404	0.980025
STM14_3285	0.972928	0.966048	1.05006	0.948682
STM14_4225	1.01256	1.00718	1.09199	0.986368
bigA	0.996223	0.987898	1.18387	1.0276
tatC	1.14976	1.18165	1.39191	1.1179
STM14_5516	1.0649	1.06485	1.21477	1.03432
traA	1.07155	1.02678	1.03481	1.09495
STM14_1960	1.06475	1.03513	1.04765	1.07648
bcfE	1.03676	1.02067	1.08075	1.12387
STM14_2258	1.02481	1.01296	1.03802	1.11006
stiB	1.01014	0.982435	1.02879	1.02014
wzc	1.06157	1.01296	1.10282	1.05223
STM14_0332	1.04463	1.00236	1.09921	1.06566
oafA	1.03616	0.97135	1.05347	1.03002
stbA	1.13539	1.02405	1.21537	1.08208
ptsJ	1.01785	0.977294	1.05166	1.03599
glxR	1.06747	1.02324	1.08296	1.06808
ygaU	1.02436	1.00461	1.02879	1.07555
fimW	1.21767	1.22567	1.13873	1.08674
STM14_3770	1.04206	1.00846	1.05006	0.990286
STM14_0939	1.04493	1.02051	1.10924	1.05689
lpfE	1.03237	0.992878	1.06811	1.02779
STM14_1009	1.0528	1.01264	1.14696	1.07443
gatY_2	1.00621	0.969904	1.04123	0.999988
STM14_1295	1.06989	1.0626	1.24105	1.08917
STM14_5054	1.07654	1.0512	1.29722	1.09458
STM14_1513	1.01195	1.03272	1.12689	1.06995
hsdS	0.976861	1.01119	0.988464	1.01342
sthA	1.01604	1.07016	1.05587	1.08767
STM14_0022	0.951826	0.926746	0.944195	1.03354
STM14_1498	0.969029	0.935878	0.878895	1.03027
STM14_0098	0.924003	0.894703	0.792749	0.846606
STM14_1529	0.982791	0.916684	0.948024	0.954499
STM14_0240	0.896179	0.913124	0.885276	0.981232
ydiD	0.991018	0.941606	0.776371	0.869685
STM14_0345	0.916823	0.929687	0.771692	0.952384
STM14_1778	1.02243	0.969159	0.781476	0.902957
STM14_0386	0.95407	0.905075	0.722344	0.806411
STM14_1850	1.02258	0.978756	0.799131	0.898918
STM14_0425	0.957959	0.97566	0.970783	0.970462
sfbA	0.961998	0.946404	0.867834	0.949691
srfB	1.05758	1.04439	0.982056	0.986425
STM14_0668	0.938662	0.952906	0.886977	0.895456
STM14_1998	1.0329	0.988044	0.807001	0.811219
STM14_0834	0.953621	0.921328	0.826569	0.83122
pagO	0.987877	0.970707	0.98312	1.02027
STM14_1168	1.04008	1.09841	1.16626	1.10797
araH	1.00792	1.00677	1.09968	1.0372
STM14_1296	0.917122	0.92334	0.953341	0.884301
STM2010	0.98309	0.982316	0.892933	0.898918
STM14_4252	0.973965	0.973493	0.912715	1.01008
STM14_4458	0.986381	0.988353	1.02183	1.02335
STM14_2692	0.985932	0.971326	0.916118	0.928536
rfaP	0.897376	0.850897	0.742977	0.796218
pmrD	1.05025	1.03866	1.06607	1.1374
STM14_4562	1.37651	1.53524	1.93923	1.77995
STM14_2907	0.999694	0.993461	0.845926	1.07047
STM14_4640	0.957361	0.972255	0.929518	1.03566
STM14_3055	1.01809	1.00244	0.848053	0.928151
yigG	0.983389	0.990211	0.912077	1.0197
STM14_3130	1.00613	0.958478	0.813594	0.884494
STM14_4880	1.02318	1.0012	0.999073	1.02624
STM14_3201	1.31876	1.34035	1.59826	1.54147
STM14_4930	1.01944	1.01668	0.918032	0.869685
STM2763	1.00553	0.969933	0.825719	0.85353
STM14_5065	1.01525	1.00662	1.0246	0.941614
STM14_3401	0.9795	1.01049	1.17009	1.02124
STM14_5185	0.992663	0.971016	0.959935	0.847183
STM14_3766	1.23724	1.25986	1.68356	1.52128
STM14_5308	1.04427	1.02535	0.973123	0.920266
STM14_3960	0.94659	0.9608	1.10776	1.01739
yeeN	1.04876	1.04021	1.1954	1.0022
STM14_0037	0.921609	0.887119	0.90293	0.980655
STM14_1504	0.961998	1.01312	1.06246	1.04835
STM14_0099	0.947488	0.91204	1.05799	0.868531
STM14_1530	0.958707	0.929532	0.975888	1.03374
STM14_0252	0.911437	0.9608	1.01864	1.03451
ydiO	0.998647	1.01389	1.09479	1.09509
STM14_0348	0.967832	0.985257	0.98546	1.04662
STM14_1803	0.971871	0.97984	0.938877	1.02758
STM14_1854	1.01301	0.999808	0.851456	0.939306
foxA	0.931781	0.948417	0.959084	0.977386
STM14_1874	1.00448	1.006	0.89187	0.929882
sfbB	1.02348	1.12705	0.896975	0.988541
srfC	1.06177	1.04439	1.0112	1.00354
fepE	0.915476	0.954144	0.886765	0.858338
STM14_2013	1.06686	1.02628	1.00716	0.924497
STM14_0836	0.931333	0.946559	0.911651	0.925651
STM14_2111	0.968879	0.979066	0.919734	0.892379
STM14_2262	0.956015	0.95306	1.0748	1.00489
STM14_1179	0.873741	0.901205	0.8974	0.819489
STM14_2366	0.966186	0.949191	0.902292	0.858722
ymdA	0.902612	0.926746	1.04863	0.940075
STM14_2496	0.952873	0.965289	0.92888	0.913342
STM14_4331	0.977854	0.953215	0.928455	1.02297
rfbD	1.10515	1.41852	1.84181	1.75764
rfaL	1.30381	1.41326	2.11811	1.8538
STM14_2728	0.937765	0.949036	0.923988	0.982963
rfaG	0.944197	1.19593	0.149744	0.400224
STM14_2872	1.00987	1.08386	0.958446	1.05758
STM14_4572	1.00433	1.03495	0.936325	1.02701
STM14_2922	0.978153	1.02148	0.954405	1.03104
STM14_4641	1.01361	1.00894	0.958021	1.0247
STM14_3068	0.973367	1.02225	0.985885	1.03816
STM14_4772	1.01002	1.03696	0.975888	1.01047
yfhG	1.01705	1.02117	0.929731	0.980655
STM14_4889	1.01585	1.05383	1.0163	1.00296
STM14_3203	0.981145	1.04779	0.995244	0.993926
STM14_4932	0.98683	1.03464	0.904845	0.884301
STM14_3331	1.00478	1.05182	0.984183	0.926997
STM14_5069	1.15512	1.14315	1.40725	1.11701
STM14_5187	0.988176	0.979066	1.04927	0.842183
STM14_3776	0.974115	0.987424	1.03885	0.915073
STM14_5313	0.969777	0.982471	1.01503	0.908534
STM14_4042	0.96484	0.962812	0.962062	0.866223
STM14_5404	1.04592	1.09284	1.27367	1.0247
STM14_0039	0.934773	0.945166	0.927817	1.04201
pliC	0.970225	0.936962	0.901229	1.03662
STM14_0100	0.911138	0.905384	0.883574	0.960077
STM14_1531	0.995356	0.96436	0.988863	0.963346
STM14_0315	0.900518	0.864519	0.852732	0.895072
aroE_1	0.962746	0.95368	0.88485	0.942768
STM0296	0.990569	1.02612	0.884425	1.01181
STM14_1804	1.09827	1.0529	0.90293	1.02874
STM14_0405	0.930884	0.949345	0.823379	0.933921
STM14_1855	1.0323	1.03897	0.956319	1.02374
yahO	0.968281	0.969623	0.915693	0.95873
STM14_1879	1.0685	1.08355	0.958872	1.08489
STM14_0610	0.944197	0.923495	0.792324	0.889687
ydcX	1.23021	1.30258	1.01907	1.08663
STM14_0711	0.955267	0.9608	0.913566	0.965462
STM14_2017	1.2139	1.21822	1.4398	1.44281
STM14_0841	0.952724	1.02241	1.00779	0.949691
STM14_2127	1.04771	1.05569	1.09394	1.022
pagK	0.969178	0.981078	1.09479	1.0172
STM14_1180	0.855791	0.856005	0.85103	0.874878
fliB	0.977555	0.991139	1.00588	0.918343
STM14_1326	0.900817	0.904146	0.97759	0.902188
phsA	1.26895	1.31203	1.82373	1.26472
rfbJ	0.945095	1.10398	1.20667	1.2124
yhjH	0.99042	0.983555	0.921436	1.03508
rfbB	0.973965	0.944392	0.863367	0.961615
rfaK	0.965588	0.964051	0.934411	1.01297
STM14_2729	0.951377	0.977672	0.990139	1.05893
rfaQ	0.941056	0.925043	0.196964	0.401763
lrhA	1.04427	1.06621	0.893571	0.966423
STM14_4574	1.01779	1.02287	0.791473	0.944883
STM14_2923	1.00792	1.06234	0.922925	1.01143
STM14_4653	1.01031	1.05027	0.957808	0.976809
STM14_3070	1.00418	1.05801	0.984822	1.03758
assT	1.08272	1.10305	0.896762	0.933344
STM14_3150	1.03709	1.0868	0.960786	0.990079
STM14_4891	1.00523	1.02117	0.838268	0.891033
yfiK	1.0142	1.04269	1.04034	1.01239
STM14_4992	1.02916	1.03324	1.0246	0.994887
STM14_3333	0.98683	1.00584	1.02694	0.999888
STM14_5073	1.0353	1.04686	0.885701	0.892187
STM14_3601	0.967832	0.969468	0.979291	0.925266
STM14_5190	0.987727	1.00848	1.1486	0.995849
STM14_3784	0.953023	0.96049	1.00843	0.946422
STM14_5316	1.00702	1.01405	1.16073	1.00008
STM14_4047	0.927892	0.957859	1.01609	0.960077
STM14_5405	0.98309	1.0221	1.12223	1.04701
STM14_0041	0.933876	0.903372	0.882085	0.932382
STM14_1508	0.987727	1.01033	1.01715	1.13086
STM0099	0.936269	0.962193	0.97525	1.06912
STM14_1561	0.970375	0.982471	1.01737	1.08143
STM14_0320	0.907099	0.929996	0.933985	1.00912
ydiN	0.930435	0.935878	0.886339	1.02508
STM0298	0.981594	0.997022	0.867621	0.922381
rspB	1.01196	1.00399	0.884212	1.03797
STM14_0406	0.973367	1.02055	0.831249	0.95123
STM14_1862	1.02647	1.01714	0.870387	1.00239
yaiV	0.996104	1.01792	0.906759	1.0122
STM14_1880	1.05384	1.06312	0.879958	0.99758
ylbE	0.951377	0.974886	0.88719	0.943152
STM14_1937	1.06671	1.09593	1.03077	1.05547
cobD	1.01046	1.032	1.01056	1.01085
STM1672	1.04397	1.02303	0.973123	0.983925
STM14_0894	0.952574	0.959252	1.01758	0.959884
STM14_2186	1.04921	1.07535	1.06076	1.00489
STM14_1097	0.918019	0.903681	0.897187	0.875455
STM14_1183	0.998497	1.03262	1.23262	1.02547
fliD	1.04098	1.04934	1.25878	1.04547
flgF	1.07449	1.0772	1.14924	0.928343
rfbP	1.22796	1.1625	1.9154	1.43435
STM14_4380	0.976957	0.96854	0.931433	1.03047
wcaF	1.00164	0.930461	0.917181	1.02547
rfaZ	1.15108	1.09779	1.32302	1.12701
STM14_2757	0.998049	0.961264	0.908035	0.980655
STM14_4544	1.00598	0.971481	0.859539	0.936036
STM14_2886	1.1602	1.21528	1.11415	1.2151
STM14_4575	1.08825	1.08045	1.03864	1.15336
STM14_3073	1.03814	1.01358	0.830185	0.955461
STM14_4826	1.04367	1.04253	0.955894	1.06374
murQ	1.02991	1.01916	0.837843	0.951422
STM14_3253	1.07075	1.0772	1.04991	1.08759
STM14_4993	1.03829	1.05878	1.06714	1.0197
STM14_3334	1.00149	0.973803	0.902292	0.920843
STM14_5142	1.02976	1.02272	0.883574	0.882571
STM3035	1.03006	1.03495	1.10457	0.997003
phoN	1.00044	1.04377	1.10947	0.941614
STM14_3806	1.00433	1.01049	1.04608	0.957577
STM14_5320	1.12639	1.06405	1.33515	1.09874
yhdU	1.04128	1.04717	1.1686	1.04739
STM14_5414	0.978901	0.980768	0.941855	0.952576
STM14_0046	1.07015	1.06049	1.2256	1.17702
STM14_1511	0.995954	0.976434	1.00971	1.06951
STM14_0191	0.934025	0.947178	0.94143	1.02874
STM14_1612	1.01301	1.00492	1.14733	1.1924
STM14_0323	0.909642	0.887428	0.901229	0.944691
ttrA	0.967533	0.97179	0.953979	1.01604
STM14_0360	0.93582	0.962503	0.893359	0.974501
ydeJ	1.02123	0.99052	0.854859	0.959884
STM14_0412	0.959156	0.921947	0.802534	0.911227
STM14_1864	1.01839	0.997641	0.838055	0.922766
STM14_0449	0.939709	0.970088	0.929944	1.00508
STM14_1881	1.00583	0.986805	0.925264	0.984502
ugtL	1.0347	1.02009	0.861028	0.931613
ybeV	0.922058	0.928139	0.916118	0.939498
STM14_2020	1.00284	0.9947	0.952703	0.952192
STM14_0902	0.974414	1.01142	1.04778	0.988733
STM14_2209	1.00224	1.01544	0.992904	0.973539
STM14_1136	1.29543	1.34082	1.15562	1.11105
STM14_2324	0.988625	0.960955	1.06437	0.961038
STM14_1188	0.93238	0.943773	1.05969	0.966039
STM14_2387	0.998797	1.00012	1.04012	0.942575
flgG	1.01645	1.04965	1.18859	0.993541
rfbK	0.854295	0.904765	0.974824	0.913535
STM14_4405	1.0341	1.08463	1.02332	1.12682
wcaD	0.999545	1.01745	1.03247	1.12451
rfaY	1.10067	1.12627	0.906546	0.834682
ulaA_2	1.00658	0.976589	0.914842	0.99508
STM14_4552	0.953172	0.958633	0.989714	1.03854
yfeA	1.02243	0.999653	0.869536	0.97854
STM14_4587	1.11473	1.10878	1.11521	1.16894
ratB	1.03365	1.01188	0.916331	0.951422
STM14_4703	1.05743	1.08154	1.00524	1.06412
STM14_3154	1.00852	1.01389	1.01056	1.05701
yshA	1.02019	1.00414	0.866983	0.962
ydeZ	0.989971	1.01993	0.951427	0.981425
STM14_5043	0.99027	0.966373	0.959297	0.991425
STM14_3349	1.02752	1.04083	1.04119	0.990271
adiY	1.02692	1.00786	0.891232	0.869108
STM14_3685	1.00044	1.01591	1.12478	1.01354
yjeJ	1.01884	1.02643	1.00077	0.959307
STM14_3820	1.02408	1.04594	1.09989	0.972385
STM14_5357	1.12385	1.13277	1.41597	1.08105
envR	0.990569	0.985257	1.02587	0.962
STM14_5417	1.00568	1.07782	1.18327	0.983925
STM14_0047	1.19191	1.26915	1.59018	1.4555
STM14_1518	0.978453	0.973803	1.04672	1.13374
kdgT	0.897227	0.913898	0.922499	0.998734
STM14_1613	0.976658	1.01854	1.06352	1.05855
STM14_0331	0.887653	0.901979	0.922074	0.958923
ttrC	0.978752	0.958478	0.885914	0.906996
STM14_0370	0.945394	1.02906	0.919734	0.966231
STM14_1847	1.00179	1.00848	0.932922	1.01104
STM14_0413	0.921161	0.944702	0.847202	0.93469
STM14_1865	1.01331	0.973338	0.820614	0.858146
yaiC	0.92131	0.909873	0.883149	0.911419
yddG	1.01031	0.99408	0.895911	0.919304
STM14_0648	0.957361	0.975041	0.935899	0.975847
STM14_1958	0.934324	0.949191	0.95249	0.987002
STM14_0768	0.910241	0.934795	1.00545	0.924112
STM14_0940	0.941056	0.975351	1.02268	0.955461
STM14_1140	0.894684	0.935414	1.06969	0.965269
STM14_1259	0.905903	0.940367	1.06863	0.940844
STM14_1360	1.01271	1.04423	1.23177	1.03874
yiaN	0.996852	1.01111	1.0748	1.11855
STM14_2637	1.00433	1.00213	1.04863	1.10336
rfaJ	0.818843	0.843157	0.943982	0.950461
STM14_2772	0.973367	1.00182	1.01885	1.01277
STM14_4558	0.987727	1.00275	1.12861	1.0397
STM14_2889	0.979799	1.00832	0.994393	1.04835
STM14_4596	1.08645	1.09671	0.950789	0.986233
yfeN	1.01495	0.999343	0.867409	0.926613
STM14_4704	1.15033	1.14051	1.14435	1.15452
STM14_3101	0.992663	1.03448	0.969081	0.983348
yihT	1.05609	1.06931	1.02906	0.970847
STM14_3166	0.99027	0.98696	0.968018	0.941614
yneA	1.124	1.12008	1.26623	1.12297
STM14_3306	1.02363	1.03742	0.929731	0.877378
STM14_5045	0.965289	0.992997	1.07416	0.967577
virK	1.15407	1.1399	1.81671	1.70302
STM14_5175	1.00313	1.03526	0.985885	0.78314
STM14_3723	0.971272	1.01095	1.192	1.00296
yjeO	1.02393	1.04733	1.15009	0.935075
STM14_3841	0.969777	0.985876	1.00141	0.894687
ytgA	0.992065	0.99408	1.04246	0.794871
yhfL	0.942252	0.967456	1.13882	0.992002
STM14_5433	0.981295	1.00569	1.22177	1.06816
STM14_0066	0.923404	0.904146	0.93675	1.03835
STM14_1519	0.991467	0.98696	1.00141	1.10663
STM14_0194	0.934025	0.887428	0.956532	0.981232
STM14_1615	0.983389	0.926591	0.945046	1.01027
STM14_0333	0.937316	0.936188	1.0012	1.01739
ydhO	1.07254	1.06142	1.21433	1.16009
STM14_0384	1.02931	1.01653	1.03332	1.11605
STM14_1848	1.0335	0.980149	0.911013	1.017
STM14_0421	0.99027	1.00058	1.02162	1.07374
STM14_1868	1.00942	1.0207	1.03098	1.04989
aroM	0.955416	0.9495	0.983333	0.995464
STM14_1899	1.01645	0.981852	1.02353	0.978347
STM14_0662	0.976358	0.954299	0.888466	0.91892
STM14_1975	1.03993	1.00786	0.98312	0.970462
STM14_0816	0.938962	0.944856	1.05459	0.967385
STM14_2047	0.941654	0.960181	0.9627	0.982771
ulaA_1	0.976807	0.987115	1.05119	0.973924
STM14_2251	0.949133	0.934795	0.965465	0.936229
STM14_1153	0.899171	0.887738	1.02481	0.93469
flhB	0.954818	0.956466	1.17179	0.982963
scsD	0.912335	0.892381	1.05161	0.911611
STM14_2489	0.976508	0.944547	1.06863	0.931613
msgA	1.03081	0.997331	1.22624	1.00681
rfbN	0.87793	1.06374	1.27772	1.02181
rfbI	1.05998	1.0368	1.06097	1.17029
STM14_4455	0.980098	0.96854	1.05097	1.10797
yohF	1.02303	1.02705	1.05757	1.11182
rfaI	1.11503	1.20429	1.01651	0.662168
STM14_2826	0.987877	0.976744	1.04608	1.07509
STM14_4560	0.980996	0.969468	0.975888	0.898149
STM14_2905	1.04906	1.07597	0.946322	1.02758
dgoA	1.07853	1.05166	0.943131	1.03297
yfeJ	1.03201	0.981542	0.984183	0.993541
STM14_4742	1.04876	1.08045	1.0414	1.05143
STM14_3108	1.02827	1.00228	1.06331	1.01008
STM14_4855	1.04128	1.08262	1.11712	1.05682
yneC	1.29782	1.34004	1.59805	1.56416
STM14_3310	1.04906	1.04609	1.01588	0.903341
STM14_5046	0.999993	1.00662	0.979504	0.909303
mig-14	0.978453	0.962503	1.05523	0.978347
STM14_5178	1.04472	1.1159	1.2992	1.18471
STM14_3726	1.00343	0.996867	1.26942	1.04066
STM14_5232	1.02213	1.01622	1.21731	0.997772
STM14_3867	0.991916	0.982007	1.21922	1.03835
idnD	0.99745	1.00136	1.04055	0.910842
STM14_4235	1.01585	0.967456	1.14414	1.10336
STM14_5467	1.00568	1.06436	1.22582	1.10913
citC2	0.974264	0.981542	1.03034	1.06489
STM14_1523	0.981744	0.942534	1.02268	1.05547
pdxA_2	0.96499	0.960181	0.982482	1.05374
rfc	0.841281	0.856624	0.99099	1.01835
STM14_0342	0.977555	0.956156	1.05948	1.10047
ompN	1.02976	1.00383	1.0765	1.10047
STM14_0385	0.980696	0.906313	0.854434	0.943729
STM14_1849	1.30306	1.33555	1.60741	1.53205
STM14_0424	1.03619	1.032	1.08777	1.0547
STM14_1870	1.04337	0.969623	1.08947	1.08162
ylaB	0.986381	0.964205	1.08288	1.04643
STM14_1917	1.02557	0.956001	1.08458	1.06105
apeE	0.953023	0.941915	1.03438	1.00066
STM14_1979	1.02153	0.978911	1.15988	1.09509
kdpB	1.01794	0.984948	1.19114	1.05932
yciR	1.04532	1.04965	1.13265	1.08432
STM14_1036	1.01735	1.00105	1.21837	1.00508
STM1861	1.04128	0.995474	1.2273	1.08951
STM14_1164	0.958408	0.925662	1.10287	1.02335
STM14_2343	1.02856	1.02411	1.20433	1.1049
STM14_1285	1.03739	1.00848	1.17732	0.975847
STM14_2492	1.04068	1.01002	1.27601	1.10124
envE	1.08197	1.03123	1.22858	1.07124
rfbC	1.32714	1.51341	1.73354	1.74495
STM14_4457	1.01495	0.959097	1.03927	1.07451
STM14_2680	1.04158	1.03974	1.10564	1.14317
rfaB	1.01031	1.00987	0.897187	0.925266
yfaX	1.00224	0.94207	1.03842	1.05912
STM14_4561	1.13597	1.10832	1.18838	1.14759
STM14_2906	1.06611	1.06637	1.11819	1.19106
STM14_4625	1.13612	1.1399	1.20072	1.2051
STM14_3010	1.07957	0.981542	1.04034	1.06316
STM14_4743	1.09139	1.04315	1.06118	1.08182
STM14_3125	1.10979	1.07272	1.28346	1.28299
yiiG	1.36588	1.49545	1.80586	1.61263
STM14_1470	1.04322	1.00786	1.21731	1.12028
STM14_4926	1.09139	1.12225	1.27899	1.17952
STM14_3319	1.27987	1.30521	1.72801	1.50743
STM14_5056	1.13058	1.11157	1.43618	1.21317
STM14_3362	1.04382	1.03742	1.03353	0.985463
STM14_3727	1.04921	1.08278	1.21433	1.13355
yjfM	1.11712	1.1529	1.51743	1.26125
STM14_3959	1.00672	0.971326	1.12138	1.00585
STM14_5392	1.18488	1.10429	1.51254	1.20567
STM14_4247	1.25369	1.31001	1.80586	1.32876
STM14_5517	1.11203	1.09237	1.21816	1.19798
STM14_0017	0.956033	0.879427	0.706408	0.898035
citX2	1.00201	0.92383	0.839776	1.04042
pipA	0.940403	0.881823	0.870619	1.04913
STM14_0359	1.06241	0.939323	0.965913	1.01915
ssaD	0.933877	0.785191	0.688327	0.785224
STM14_0807	1.01264	0.887094	0.828716	0.939757
ssaJ	0.938582	0.845726	0.699601	0.850845
STM14_1527	1.00308	0.962482	0.834246	0.940973
ssaP	0.94101	0.87767	0.780643	0.937935
ssrA	0.99048	0.960406	0.890614	0.948669
STM14_2249	1.03145	0.999857	1.06589	1.15161
STM14_1878	0.966352	0.960086	0.902951	0.991606
prgH	0.813083	0.753566	0.62026	0.692666
STM14_2011	0.968021	0.933253	0.886998	0.89358
spaQ	0.888807	0.835504	0.684711	0.745122
sdiA	0.970753	0.945552	0.82361	0.826136
invG	0.923862	0.945073	0.946556	1.02685
shdA	0.944955	0.954975	0.969104	0.996062
STM2906	0.964986	0.825441	0.934432	0.862997
STM14_3361	1.03191	0.94683	0.920393	0.865833
rhuM	0.927959	0.825122	0.786386	0.7753
STM14_3742	1.02402	0.901948	1.08014	0.944011
mgtC	0.980313	0.878948	0.911459	0.827149
STM14_3866	1.0527	0.949705	0.909758	1.07768
C1023	0.97136	0.853073	0.752991	0.869478
STM14_3516	1.03859	0.94108	0.951449	1.01956
Cand5001	1.01567	0.934212	0.889976	0.988771
flk	0.984259	0.910413	1.00548	1.03819
leuX	0.907928	0.942677	0.76469	0.861782
STM14_0564	0.996702	0.972545	0.768519	0.917681
Cand5003	0.936305	0.92942	0.759372	0.890137
scsA	0.963469	0.91808	0.770008	0.871706
cand5004	0.962558	0.932135	0.732358	0.858136
STM14_2416	1.00125	0.954496	0.946556	0.980467
csrB	0.988508	0.953698	0.862324	0.929833
STM14_5179	0.991239	0.946191	0.858495	0.899656
csrC	0.962103	0.973184	0.908056	0.967302
STM14_3648	0.991695	0.973822	0.935921	0.934289
dsrA	0.968173	0.973184	0.918479	0.964264
STM14_1521	0.929932	0.939003	0.800851	0.799199
gcvB	0.989873	0.903066	0.962935	0.855301
STM14_4877	1.0096	0.941559	0.955065	0.832414
HB236/530	1.07258	0.99251	1.15182	1.00558
STM14_3785	1.00869	0.969031	0.914225	0.767401
InvR	1.00141	0.890128	1.01633	0.902694
citB	0.997309	0.932295	1.10311	0.914846
STM14_0076	0.945714	0.865851	0.755969	0.89601
STM14_1235	0.978947	0.905941	0.796809	0.899251
STM14_0362	1.00824	0.990753	1.03994	1.12305
ssaE	0.960889	0.900191	0.896782	0.950694
fur	0.796239	0.795733	0.725339	0.758084
STM14_1706	0.919613	0.962802	0.817016	0.922339
STM14_1537	0.988811	0.99267	0.938686	1.01976
ssaQ	0.920827	0.938205	0.829141	0.92558
sodB	1.05194	1.01551	1.12778	1.15951
sseL	0.945107	0.922073	0.778516	0.88163
STM14_1882	0.988052	0.985482	0.857644	0.947251
iagB	0.915515	0.910732	0.791917	0.861782
STM14_2012	0.961648	1.00082	0.944429	0.965277
spaP	0.906562	0.977017	0.804041	0.927605
phsC	0.981072	0.997621	0.910821	0.901073
invF	0.910356	0.942996	0.786174	0.827756
sinI	0.939796	0.986281	0.934645	0.905732
STM14_3363	1.04587	1.00113	1.12672	1.04568
rmbA	1.03631	1.45714	1.89184	1.72944
STM14_3817	1.00414	0.971586	1.0393	0.917681
STM14_4845	0.912784	0.90051	0.931454	0.905529
STM14_4499	0.995944	0.98676	1.09396	0.974188
istR	0.974091	0.897476	0.817867	0.983707
STM14_1414	0.998068	0.967114	0.944855	1.05966
MicA	1.01719	0.9866	1.07652	1.05034
STM14_4166	1.03161	0.976857	1.03143	1.07201
STM14_1996	0.957247	0.983885	1.02164	1.10462
STM14_3664	1.01173	0.977816	0.984419	1.03718
STM14_2904	1.00262	1.01423	0.883169	1.0149
STM14_5355	0.993364	1.0112	0.878489	0.990998
Pai1	0.955426	1.03899	1.01633	1.14533
STM14_3868	0.974698	0.994267	0.867216	0.93996
rprA	0.947383	0.993309	0.78979	0.881225
STM14_2709	0.963772	1.01136	0.925073	0.927605
ryaA	0.934181	1.05688	0.966764	1.00072
STM14_1662	0.995792	1.05576	1.14544	1.05378
STM14_0974	0.977885	0.959128	0.874661	0.874947
STM14_1020	0.98699	0.947788	0.965062	0.886896
RydB	0.973181	0.948906	0.931241	0.855098
STM14_4709	1.03267	1.03404	1.32475	1.0953
STM14_0783	0.94541	0.908816	0.828928	0.999707
STM14_0118	1.02356	0.983565	0.998883	1.1591
pipC	0.95664	0.878628	0.746822	0.904517
res	1.18836	1.08052	1.37665	1.47303
STM14_1693	0.960434	0.885976	0.785961	0.905327
aroA	0.644184	0.586977	0.454347	0.574589
ssaK	0.916274	1.02174	0.802765	0.938947
orf48	0.993819	1.04937	0.965488	1.05885
ssaR	0.915667	0.98644	0.860409	0.939555
sodC_2	0.994881	1.04234	0.828716	0.941175
yfbG	0.926441	0.981329	0.751502	0.857124
STM14_1901	0.972119	0.99842	0.931667	0.980062
sicP	0.918702	0.954177	0.693858	0.823705
STM14_2016	1.00566	1.09761	1.04908	1.02583
spaO	0.928566	0.981968	0.7749	0.842744
phsB	1.0357	1.09329	1.10736	1.09267
invH	0.909749	0.9636	0.780643	0.817022
sinH	0.903224	1.00864	0.768944	0.799806
STM14_3821	0.974395	0.932135	0.885509	0.827756
luxS	1.01962	0.988357	1.06184	0.921124
misL	0.967263	0.945232	1.06525	0.917681
STM14_3847	1.00884	0.982767	1.02632	0.895605
STM14_5117	0.927655	0.909614	0.811911	0.78887
STM14_4500	0.997309	0.955454	0.939324	0.901681
RydC	1.00672	0.945073	0.923584	1.04528
STM14_2638	1.02038	0.999378	1.12098	1.18847
STM14_2277	1.0269	0.956413	0.905504	1.00599
STM14_2358	1.02736	0.974781	1.09205	1.11778
ryeE	1.02827	0.968871	0.831055	0.99991
RyfA	1.00125	1.05241	0.763414	0.911605
yfgJ	1.02068	1.03548	1.02313	1.06168
RygB	1.19838	1.10815	0.918692	0.997277
STM14_0018	0.984107	1.02206	0.839351	0.92801
STM14_0660	1.01279	1.0417	1.03951	1.0309
rygD	0.968173	1.02845	1.00633	1.01875
RyhB	1.0099	1.05129	0.941664	0.928213
STM14_5111	0.927807	1.01439	0.900399	0.963656
spf	0.948597	0.986281	0.861047	0.881428
torD	0.974698	1.06119	1.041	0.970745
SraA	1.05755	1.08179	1.19564	1.0394
STM14_4548	1.00748	0.990114	1.14693	0.951302
SraB	1.06696	1.12684	1.33028	1.01328
pdgL	1.0181	1.00018	1.1397	0.997885
sraE	1.0184	0.995704	1.06886	0.934694
copS	1.09033	1.06215	1.31688	1.00214
STM14_0840	0.960585	0.897955	0.857431	0.977834
STM14_0275	1.06089	0.984204	1.09843	1.1589
STM14_1239	0.974243	0.927503	0.967615	1.07221
yaiI	1.03479	0.937406	0.956341	1.02401
sscA	0.949356	0.954816	0.988247	1.05135
ssaL	0.95148	1.01503	0.780643	0.910593
orf32	1.01916	1.03819	0.960595	1.06837
ssaS	0.952087	1.00305	0.949747	1.0307
slyA	0.967566	0.985802	0.923797	1.04609
STM14_3305	0.956792	0.977017	0.82276	0.928618
yncC	0.994426	1.02637	0.805317	0.947454
STM14_3479	0.936002	0.970628	0.781281	0.925378
tonB	1.05801	1.0917	1.09907	1.09935
invI	0.948445	0.987079	0.774049	0.898643
STM14_2809	0.996551	1.04426	0.969529	0.982695
STM14_3500	0.95755	0.996982	0.84871	0.904922
asrA	0.953757	1.07093	0.963148	1.00376
hilC	1.02326	1.02477	1.08588	1.00538
STM14_3893	1.04344	1.03148	1.12927	0.971758
STM14_5119	0.977885	0.958968	1.10736	0.938745
torS	1.02599	0.990593	1.25286	1.0627
sraF	1.00292	0.9636	0.961872	1.05783
mod	1.05513	0.999378	1.30348	1.40133
SraH	1.52131	1.58667	1.77017	1.58564
STM14_3299	0.974395	0.926385	0.832757	0.960213
STM14_5186	1.02584	1.00177	0.909758	0.997277
sraL	1.00429	1.07716	0.828928	0.953935
STM14_2925	1.03768	1.04905	0.931667	1.04447
sroA_(tpe79)	1.08077	1.13163	1.09715	1.0951
STM14_1884	1.03312	1.0425	1.00654	1.06837
SroB	1.00763	1.03867	0.899335	1.01834
STM14_5110	0.980617	1.01583	0.9021	0.974593
SroC	1.02645	1.07365	0.903589	0.997075
STM14_4875	0.988508	1.03372	0.845094	0.946036
sroF	0.988659	1.04218	0.919542	0.934086
STM14_1516	0.980313	1.01615	0.850412	0.894592
STM14_3512	1.01142	1.08675	1.22733	1.11049
T13	1.3169	1.35795	1.58851	1.51232
scsC	0.995488	0.987559	0.957405	0.878795
yehE	1.03752	1.02957	1.1716	1.00477
melR	0.992302	0.977336	0.938048	0.88001
STM14_1226	1.02144	1.02382	1.37368	1.07647
STM14_0842	0.969994	0.911531	0.876575	1.00194
STM14_0336	1.01946	0.995385	1.01675	1.13743
STM14_1261	0.944045	0.953857	0.989524	1.12265
phoR	1.08502	1.02988	1.09205	1.1431
sscB	0.946624	0.954816	0.99314	1.05986
tnpA_4	1.06135	1.02669	1.14927	1.1753
ssaM	0.963014	0.984204	0.837649	0.941783
ttrB	1.00808	1.03627	0.938261	1.02077
ssaT	1.11598	1.08435	1.2988	1.24072
orgB	0.958916	0.994906	0.800638	0.922137
srfA	1.01643	1.04713	1.01803	1.04183
iacP	0.945259	0.965996	0.814251	0.89682
cheY	1.08335	1.1369	1.13821	1.11576
invC	0.93069	0.960885	0.899548	1.00052
STM14_2852	1.06165	1.10064	1.1197	1.12548
STM14_3501	0.941617	0.95258	1.01399	0.960618
asrB	0.991695	1.04059	1.0561	0.963656
STM14_4427	0.981072	0.973184	1.00399	0.906542
hilD	1.42889	1.41162	1.2686	1.09024
STM3760	0.975457	0.9636	0.999308	0.919301
yhgE	1.02038	1.00082	1.03994	0.944416
STM14_5120	0.980161	0.952899	1.03653	0.923555
sodA	0.931905	0.924628	1.10013	1.0554
ybaJ	1.06089	0.9866	1.06121	1.12103
yjbJ	1.02842	0.979892	0.906354	1.01591
STM14_1802	1.05179	1.01743	1.04993	1.11252
STM14_3513	1.04557	1.012	1.05185	1.10057
yobG	1.04147	1.05927	0.86913	1.0234
STM14_1853	1.01567	1.04218	0.874873	0.984922
yihD	1.00414	1.03532	0.843392	0.940162
yjiJ	1.05164	1.05336	1.05674	1.09429
ycgL	0.969539	1.02957	0.979739	1.071
aadA	1.01522	1.03563	0.978888	1.05034
yciE	0.99048	1.01567	0.865302	0.936112
STM14_1543	0.998068	1.02541	0.891677	0.920719
STM14_3567	1.03115	1.05065	1.11843	1.0307
ygfY	0.889566	0.889969	0.774475	0.838288
ycjE	1.00399	1.03819	1.03292	1.0149
STM14_5039	0.988659	1.00641	0.923797	0.895402
STM14_1852	1.02614	1.05017	1.28923	1.06533
bfd	1.02326	1.03947	1.04993	0.946846
STM14_1805	1.03327	1.05656	1.09843	0.962644
ydgF	0.968021	0.988038	1.02186	0.941175
yrfC	1.0524	1.03947	1.34815	1.10077
STM14_0844	1.01173	0.954656	0.963573	1.07221
STM14_0338	1.02447	1.00433	1.06908	1.15687
STM14_1526	1.15908	1.1583	1.20904	1.17571
STM14_0676	1.04921	1.01407	1.25328	1.20406
ssaG	0.981224	0.968552	0.979739	1.01733
phoQ	0.963317	0.961524	0.778303	0.795351
ssaV	0.936761	0.990913	0.824461	0.90958
ttrS	1.0049	1.04697	0.982717	1.00538
ssaU	0.918854	0.991711	0.903376	0.938137
ydgT	1.00702	1.04298	0.981228	0.977024
prgK	0.944652	0.997621	0.912098	0.913833
sicA	0.944196	0.980531	0.936346	0.914036
motB	1.2178	1.24215	1.3924	1.22189
invB	1.06727	1.14744	1.24818	1.19758
STM14_2885	0.998372	1.02988	1.11906	0.965682
STM14_3503	0.939644	0.977656	0.939324	0.892162
asrC	0.958613	1.02637	0.982717	0.89844
yibR	0.942072	0.966156	0.971656	0.885073
hilA	1.05133	1.07109	1.20521	1.00801
slsA	0.931146	0.942038	0.923158	0.828364
envZ	1.02918	1.03244	1.13948	0.948466
STM14_5121	0.898367	0.910573	1.02611	0.946036
STM14_5099	0.964531	0.989156	1.15352	1.00376
tdcA	0.985776	0.987718	0.972294	1.05297
STM14_1515	1.05786	1.03995	1.07333	1.22857
STM14_2215	0.995792	0.968552	0.935496	1.06411
STM14_5361	0.998372	0.954177	0.955278	1.05277
udg	1.05528	1.02078	0.983781	1.02685
STM14_2708	0.998979	1.00353	1.12672	1.05216
yqgD	0.944803	0.930059	0.918479	0.942188
STM14_5518	1.04041	1.06151	1.04547	1.06897
gloB	1.03722	1.10591	1.00229	1.07181
STM14_3298	0.960434	0.997302	0.944855	0.994644
STM14_2888	1.01415	1.03004	0.975272	0.940568
cspB	1.00156	1.02158	1.0527	0.926998
STM14_1883	1.00262	1.03052	0.998458	0.898846
ybaM	1.02599	1.04138	1.16203	0.976214
STM14_1512	1.02265	1.0326	1.09439	0.964264
spf	0.987597	1.00992	0.988673	0.90877
STM14_3791	0.993516	1.04985	1.09226	0.926593
rpmE2	1.04511	1.00816	1.29136	1.07242
STM14_3836	1.02341	1.02749	1.08482	0.927403
yjgG	0.916426	0.898594	1.05334	0.89682
STM14_3866	1.02493	1.02669	1.20117	0.965884
rpmJ_1	0.994123	0.99794	1.13757	0.978239
STM14_3787	0.981831	0.981649	1.25796	1.03333
STM14_0845	1.02569	0.953698	1.04525	1.12244
STM14_0339	1.06362	1.01455	1.18011	1.23789
orf242	0.991998	0.913927	0.927413	1.04264
pagP	1.01901	0.961045	1.0712	1.11515
ssaH	1.06469	0.970468	1.03675	1.00396
phoP	0.990025	0.972545	0.936985	0.935909
ssaN	0.940251	1.00577	0.89657	0.984517
ttrR	1.02857	1.04873	1.00909	1.0151
STM14_1860	1.01764	1.03436	0.919755	0.931251
prgJ	0.960737	0.974781	0.871683	0.901276
STM14_2003	1.0137	1.06982	1.12545	1.04467
spaS	0.9618	0.970788	0.928902	0.914846
motA	1.16545	1.19184	1.40771	1.1587
invA	0.952694	0.98101	0.929327	0.908972
STM14_2891	1.01127	1.03883	1.17139	0.993631
fljB	1.0052	1.00241	1.10162	1.00254
STM14_4519	0.980161	0.965357	1.11502	0.955758
rpoS	0.981982	0.944753	0.970805	0.889124
cigR	0.956185	0.941878	0.995054	0.906339
ompR	1.03874	1.00337	1.2669	1.17389
STM14_5122	0.980465	0.961364	1.10269	0.929023
srfJ	1.01066	0.990593	1.20372	1.0787
STM14_2277	1.12918	1.05959	1.25477	1.2705
STM14_4337	1.04466	1.00433	1.02292	1.11333
STM14_4977	1.07622	1.03276	1.16246	1.22675
STM14_4547	1.14405	1.01263	1.31859	1.29034
STM14_2951	1.0483	1.01966	1.03121	1.10462
STM14_1851	0.998675	0.997461	1.14842	1.12811
yqfB	1.01901	1.06359	0.931667	1.04548
ompF	1.0184	1.03228	0.979952	0.999707
STM14_3826	1.00657	1.03723	0.982504	1.03151
tctE	1.10536	1.08786	1.16756	1.10239
STM14_2352	1.0222	1.03404	1.13395	1.03475
STM14_3835	1.02007	1.03723	1.22733	1.09368
STM14_4976	0.979251	1.00816	1.07844	0.990796
yifZ	0.998523	1.0465	1.18905	1.03839
STM14_5181	1.02781	1.00688	1.12268	0.990796
yjfI	1.02022	1.02653	1.24563	1.07505
yhcO	1.03115	1.031	1.21691	1.08072
STM14_0414	1.00915	0.989635	1.2435	1.12001
ssaC	0.978492	0.931017	1.04759	1.11697
STM14_0806	1.10202	1.04011	1.22265	1.21723
ssaI	0.954515	0.954177	0.965913	1.04649
ssrB	1.15043	1.09745	1.38091	1.25065
ssaO	0.952846	0.95801	1.00292	1.07485
STM14_1866	1.08548	1.07397	1.29795	1.28771
STM14_2247	1.0439	1.01583	1.0578	1.09004
fnr	0.926593	0.850198	1.04632	1.04224
prgI	0.964531	1.00609	1.08375	1.08133
uvrY	1.08897	1.10799	1.05568	1.12406
spaR	1.02007	1.01711	1.11119	1.11677
invE	1.00808	1.04394	1.31986	1.20508
STM14_3506	0.96271	0.994107	1.10311	1.04892
tctD	1.07546	1.07429	1.20245	1.17652
sugR	0.972877	1.01407	1.17373	1.10503
barA	0.990632	1.02429	1.11587	1.06087
mgtB	0.962103	0.97542	1.20713	1.09652
STM14_4272	1.0486	1.05209	1.34326	1.16801
STM14_5314	1.03965	1.04346	1.28817	1.1433
arcA	1.32889	1.36993	1.45429	1.39769
yobF	1.10278	1.08595	1.15586	1.18138
STM14_4400	1.13176	1.10272	1.23499	1.33814
cspE	1.37669	1.4022	1.70997	1.72134
STM14_5408	1.14299	1.08355	1.28753	1.30088
rof	1.1269	1.07652	1.04313	1.10928
STM14_3100	1.02842	1.01982	1.11715	1.14027
hha	1.14375	1.13738	1.22903	1.20366
STM14_5409	1.11871	1.14696	1.3322	1.28285
STM14_0850	1.06135	1.07429	1.25541	1.19819
STM14_0888	1.20172	1.16581	1.3607	1.25531
yiaG	1.06681	1.0786	1.17182	1.17146
STM14_3775	1.13495	1.12412	1.39282	1.31201
yceO	1.09655	1.09106	1.30157	1.23849
yjjQ	1.15786	1.16229	1.34071	1.20913
STM14_3198	1.10369	1.07189	1.37644	1.21399
yqaE	1.04815	1.02941	1.19415	1.12184
STM14_3223	1.02978	1.02398	1.20755	1.10158
sprB	1.15027	1.09329	1.45259	1.18239
assT	1.0873	1.04841	1.25307	1.14979
STM14_5188	1.11856	1.04474	1.17139	1.11373
STM14_4251	1.06199	1.0449	1.04432	1.13808
STM14_4250	1.04774	1.00204	0.95898	1.10384
ratA	0.984123	0.905673	0.911777	1.03251
STM14_4823	1.04204	0.947742	0.986547	1.06009
STM14_0629	0.978721	0.880115	0.810196	0.86074
STM14_3168	1.01728	0.92774	0.916875	1.00188
yhaL	0.963117	0.927581	0.807175	0.963268
STM14_3515	0.966568	0.921549	0.750531	0.86911
STM14_0654	0.941661	0.91885	0.769979	0.8693
STM14_4554	0.97542	0.957268	0.8	0.878621
iroE	0.928607	0.910277	0.870427	0.928268
STM14_2490	0.968969	0.985049	0.990701	1.01368
STM14_1165	0.922906	0.925676	0.887609	0.86055
STM14_1194	0.970319	0.976159	1.01241	0.924844
sfbC	0.891547	0.936154	0.944253	0.854463
STM14_4377	0.954565	1.00918	1.0194	0.932833
STM14_4999	1.06379	1.10268	1.14836	1.11697
STM14_3349	0.962067	0.907737	0.964833	0.919138
STM14_4925	1.01863	0.928692	1.03186	0.967453
STM14_3035	0.93911	0.896466	0.997309	0.889844
ybeU	1.00963	0.95949	1.19179	0.988187
STM14_4165	0.970769	0.961713	1.05754	0.944437
STM14_4376	1.05284	1.00061	1.00883	0.932072
STM14_3771	1.05239	0.994574	0.961812	1.3186
alkA	1.02763	0.964253	0.958036	1.08843
ydiF	1.05329	0.967745	1.03488	1.11544
STM14_2168	1.02944	0.946314	1.0313	1.05077
hpaD	1.01518	0.944726	1.03885	1.03346
wcaL	1.00618	1.0249	0.890441	1.04164
pduE	0.992825	0.993939	0.898749	0.995796
STM14_3332	0.998077	0.967269	0.928015	0.994655
ansP	0.982622	0.965046	0.910455	0.987997
adi	1.00543	1.00188	1.01015	1.15425
STM14_3547	0.982322	0.961395	0.947085	0.989519
STM14_1952	0.956065	0.943932	0.988057	0.962508
STM14_5335	0.946612	0.918056	0.766013	0.805197
STM14_3873	0.955165	0.963459	0.999575	0.919898
idnT	0.944662	0.95187	0.869105	0.855795
yjjA	0.944662	0.954727	0.928581	0.900116
STM14_2685	0.961016	0.968221	0.980694	0.901637
ydcK	1.01368	0.942504	0.981449	0.902208
pduH	0.950213	0.886941	0.813972	0.74718
STM14_2325	0.985023	0.948377	1.11702	0.871393
nmpC	1.00828	0.950441	1.04055	0.840767
zraP	0.991475	0.943615	1.05792	0.894029
idnO	1.00078	0.914405	0.982771	0.827642
STM14_3663	0.990875	0.957744	0.949162	1.08406
STM14_3725	0.980222	0.92393	0.800944	0.942725
STM14_0758	0.951564	0.935042	0.918008	0.985714
STM14_3072	1.00153	0.938535	0.819636	0.918567
STM14_3842	0.970919	0.943139	0.786405	0.875958
STM14_2809	0.926957	0.960443	0.768657	0.901637
STM14_0045	0.90385	0.915516	0.694265	0.807289
marB	0.910002	0.908055	0.742034	0.850088
STM14_0408	0.968068	0.991558	0.976729	1.02224
STM14_3563	0.910902	0.93536	0.874392	0.889273
STM14_4890	0.950964	0.985525	0.966721	0.958703
STM14_0757	0.933109	0.967745	0.977484	0.950904
STM14_1775	0.950663	0.990446	0.960113	0.923322
STM14_5033	0.957115	1.02109	1.00184	0.95566
STM14_4746	0.955015	0.908055	0.76016	0.805577
STM14_5254	1.01113	0.970126	1.07378	0.919708
STM14_5300	0.958316	0.929962	0.998442	0.88661
STM14_2242	0.927107	0.905038	0.85249	0.759734
STM14_0388	0.941361	0.952981	1.04111	0.988568
STM14_3524	1.07505	1.02791	1.06925	1.17498
torA	1.04279	0.991558	0.967288	1.01101
STM14_4236	0.954865	0.87821	0.867028	1.01215
yebG	1.01803	0.991558	1.02469	1.08463
narY	1.02613	0.997114	1.06547	1.07721
STM14_3546	0.996126	1.06919	0.931791	1.05438
eutE	1.00033	1.04458	0.8827	1.00017
yjiE	0.898299	0.967586	0.948595	1.06504
STM14_4860	1.0743	1.06855	1.05093	1.10879
menF	0.955615	0.998701	0.873826	0.953377
STM14_2960	0.956965	1.00791	0.916497	0.973921
wcaJ	0.961917	1.00981	0.836818	0.865306
cobU	0.952764	1.01902	1.00826	1.00645
STM14_3395	0.926357	0.979969	0.832287	0.857507
prpB	1.01638	1.07125	1.15969	1.16262
fhuA	1.00588	0.992034	1.0734	0.95585
STM14_1951	0.995076	0.971396	0.954637	0.862643
hpaX	1.06364	1.1284	1.18404	1.0987
yiaK	0.960416	0.986954	1.12117	0.973921
hemK	0.965968	0.976	1.17083	1.02109
STM14_5431	1.00453	0.97219	0.948029	1.07055
STM14_5038	1.03169	0.920755	1.03696	1.1105
grxA	1.02703	0.947742	0.842671	0.917616
STM14_2630	0.952914	0.917421	0.801699	0.900306
yebE	0.960716	1.02902	0.946141	1.0599
STM14_5096	1.01998	1.0314	1.04772	1.13865
scsB	0.927557	0.968856	0.689167	0.838865
STM14_0927	0.989224	1.04791	0.994666	1.07302
STM14_3069	0.950813	1.00378	0.955393	1.00949
STM14_2732	0.926207	0.957426	0.799245	0.922181
STM14_2924	0.911503	0.980286	0.975407	0.9471
STM14_2188	0.881194	0.945202	0.671418	0.734625
fdnH	0.972419	1.03982	0.942553	0.96479
ybjC	0.969269	0.950917	1.01128	0.909817
STM14_4893	0.997927	0.948695	1.03904	0.892887
yiiM	0.961616	0.980128	1.14609	1.03308
STM14_3780	1.0821	1.00569	1.0481	1.2039
yaiY	1.05449	1.02204	1.05735	1.18582
yhcK	0.991025	0.934884	0.818503	0.941774
fucP	1.01938	0.977429	0.997687	1.04982
yliI	1.02403	0.99505	1.02733	1.08577
STM14_0655	0.982322	1.06792	0.991078	1.08976
yacH	1.14137	1.10824	1.29016	1.35398
STM14_0450	0.97437	1.04045	0.777909	0.898023
wcaA	1.03514	1.05284	0.881	0.970877
STM14_3226	0.985473	1.04172	0.946141	1.01881
STM14_4324	0.989224	1.02236	0.915553	0.966883
phnX	0.979621	1.00346	0.813972	0.919518
STM14_1072	0.967918	1.01537	0.985036	1.01577
ycaM	0.957265	1.01362	0.895161	0.925225
dsdC	0.978271	1.02648	0.9924	0.98248
STM14_1579	0.947663	1.00331	1.00732	0.957181
fdnI	0.965067	1.06204	0.933302	0.92998
STM14_3385	1.02028	0.985525	0.922539	0.889654
hybB	0.987874	0.964411	1.07434	0.932072
STM14_0350	1.00618	0.99759	1.08152	0.921801
mobB	0.994175	0.991399	1.09511	0.983432
nepI	0.989824	0.987271	1.00845	0.866827
STM14_2170	0.97257	0.979651	1.04036	0.942725
yrfB	1.02508	0.967745	1.0043	1.1202
STM14_1846	1.00603	0.956156	1.02167	1.15082
yjfP	1.03634	0.987748	1.05697	1.12343
STM14_4844	0.991775	0.952505	0.972763	1.07245
yhhJ	1.01758	1.00442	0.988813	1.09947
STM14_4330	0.940761	1.01616	0.746377	0.89555
tqsA	0.997927	1.04029	0.924239	1.02851
STM14_5299	0.918855	0.961554	0.746377	0.848947
hpaR	1.00003	1.02855	0.898182	0.979817
STM14_0410	0.93866	0.994256	0.887798	0.978296
STM14_2682	0.980372	1.02998	0.791692	0.934355
STM14_4545	0.930708	0.96457	0.752041	0.886991
STM14_3728	1.00078	1.03109	0.985603	1.05495
STM14_4329	0.93836	0.965999	0.906868	0.979437
STM14_2272	0.968068	1.01743	0.846259	0.907724
glxK	0.969269	1.05569	1.02412	0.976964
yihR	0.97572	0.978223	1.06585	0.98248
allC	1.00978	1.01442	1.14439	1.00379
STM14_2756	0.953064	0.948219	0.8827	0.824599
yaaU	1.03499	1.02744	1.17385	0.992752
STM14_4035	0.97512	0.970444	1.06887	0.924464
yjjX	1.00858	0.986001	1.24786	1.08387
yggM	1.0986	1.04823	1.13137	1.25373
rspA	1.02058	0.997114	0.96219	1.089
uxuR	0.97527	0.921072	0.759027	0.910578
STM14_2693	1.02118	0.979493	1.03356	1.08292
hybA	1.04369	1.00394	1.02242	1.09889
citF2	1.13702	1.04315	1.25164	1.29958
STM14_0382	1.09425	1.12554	1.09795	1.2271
yjgB	1.01293	1.04125	0.950484	1.04468
ecnA	1.02914	1.07077	0.989001	1.0268
pduD	1.00888	1.04776	0.919707	1.01101
STM14_1073	1.00513	1.04268	0.807363	0.925225
yhaN	1.02658	1.03934	0.890063	1.04278
sitB	0.984123	1.00934	0.818881	0.941393
STM14_3637	1.07175	1.05712	1.00637	1.17841
STM14_2686	0.967618	1.01061	0.811517	0.916284
torC	0.971819	1.00124	0.975973	1.00778
STM14_4328	0.966418	1.01267	1.00883	0.965741
flgJ	1.14437	1.15459	1.31735	1.24974
yhfG	1.00348	0.994891	1.09625	0.975442
pgtB	1.01278	0.99505	1.09568	0.946149
cbiP	1.02658	1.04998	1.14496	0.97335
STM14_2977	1.01023	1.01966	1.17744	0.980769
codB	0.985473	0.995685	1.21935	1.0462
lpxO	1.11721	1.05792	1.04055	1.09566
eutT	0.986073	0.96838	0.828133	0.981339
STM14_1185	1.00663	0.957268	1.00052	1.04525
STM14_1861	0.986373	0.935995	0.939721	0.999981
STM14_3542	1.07715	1.06014	1.17215	1.24156
STM14_3724	0.984873	0.978381	0.913854	0.976203
htgA	1.01293	1.03299	0.897238	0.985524
STM14_4848	0.932808	0.961713	0.743734	0.867969
yieP	1.00858	1.01378	0.967854	1.03365
STM14_4626	0.962667	0.968539	0.911022	0.988758
yobA	1.00663	1.01172	0.942931	0.978676
STM14_5441	0.941661	0.960919	0.873637	0.907344
ydfZ	0.995826	1.02823	0.941232	0.962317
STM14_1859	0.929958	0.940599	0.794713	0.848757
ydiS	0.979471	1.0087	0.894595	0.910007
STM14_3661	1.05434	1.01632	1.14383	1.17879
STM14_1313	0.977521	1.02505	0.99561	0.931121
tus	1.10491	1.16348	1.36965	1.17898
STM14_4828	0.963117	0.951711	0.910455	0.854653
napC	1.02989	1.0241	1.19122	1.0133
STM14_0387	0.966868	0.956315	0.995987	0.93873
pduK	0.987724	0.997431	1.21558	1.10156
rtcR	1.0977	1.03077	1.05169	1.17232
cbiF	1.04864	1.01886	1.00297	1.10802
STM14_5331	1.0665	1.03871	1.00618	1.089
yijP	1.0689	1.02537	0.996365	1.03955
STM14_2025	1.01713	0.986795	0.850413	0.940632
STM14_0407	1.04069	1.05442	0.894029	1.01139
fixA	1.02433	1.02585	0.781118	0.941203
trg	1.02748	1.05299	0.925183	0.985144
flgB	1.00933	1.02632	0.846259	0.922371
yqiK	1.03034	1.07125	1.03904	1.07873
ydcF	1.01668	1.02664	0.956903	1.0521
yeiA	0.961767	0.977429	0.757895	0.855795
yddE	1.17648	1.14824	1.02941	1.02167
STM14_0678	0.958166	0.973619	0.744678	0.830115
ygbI	0.97572	0.988859	0.916497	0.923513
gcl	0.961767	0.98489	0.768279	0.827452
prpE	0.985473	1.02902	1.00335	0.967834
flgN	1.01353	1.01934	1.08548	1.0287
ycaL	0.999877	0.988065	0.897238	0.83392
yihP	1.00363	1.01902	1.1393	0.957752
citD2	1.01143	1.03172	1.17385	1.00112
aes	0.971219	0.964094	1.19065	1.06332
STM14_2762	1.07445	1.00854	1.03734	1.03156
STM14_1037	1.00378	1.00315	1.0464	1.16813
STM14_0390	1.04354	0.943615	0.969554	1.06884
STM14_1968	0.994626	0.95949	0.858721	0.997508
STM14_3297	0.959216	0.956791	0.902714	0.963459
cbiA	1.03319	1.01378	0.997498	0.969926
STM14_0042	0.947363	0.993621	0.819825	0.868349
STM14_4248	0.913003	0.9506	0.765636	0.812425
caiE	1.01698	1.03029	0.840406	0.953377
STM1871	0.927407	0.94806	0.803965	0.859028
ygjQ	0.968068	0.992828	0.975218	0.925415
STM14_4827	0.923656	0.950759	0.909511	0.884898
pphA	0.963717	1.00013	1.03847	0.90354
STM14_4905	0.925456	0.976635	1.00109	0.972018
STM14_3129	0.949613	1.00759	1.02469	0.919518
STM14_4861	0.996576	1.00235	1.12155	0.899735
STM14_3772	0.943912	0.95568	0.976351	0.835632
aroE_3	0.945412	0.953616	1.10852	0.948812
citD	1.07805	1.04045	1.09039	1.17422
STM14_2026	1.06424	1.03871	1.0919	1.12553
fhuE	1.0707	0.996479	1.03469	1.11811
yehV	1.04249	0.98489	1.03564	1.0424
ycaI	1.01668	1.01204	0.8557	0.928268
narZ	1.02478	1.0368	0.959358	1.00436
yjjW	1.03409	1.0449	0.952938	0.989328
ytfB	1.0743	1.03918	1.04659	1.05971
ygfX	1.04834	1.06347	0.934057	0.920659
STM14_0095	1.01413	1.01791	0.99561	0.935687
yhcG	0.995226	1.01537	1.02242	0.950524
frwB	0.996276	1.01283	1.02337	0.93873
yfaW	0.976921	0.990605	0.84286	0.815468
STM14_3716	0.982772	1.01743	1.01298	0.909627
caiT	1.01053	1.04696	1.17102	1.04411
eutA	0.994175	1.01283	1.10871	0.95585
yafE	0.981272	1.04093	0.967099	0.859789
narW	1.01083	1.02029	1.14118	0.969355
STM14_4409	1.00828	0.985208	0.954637	0.822316
STM14_3715	1.00078	0.99632	1.16044	0.944437
yfhD	1.02043	1.01362	1.16592	0.981149
STM14_2815	0.989824	1.00267	1.23635	1.00987
STM14_0044	1.04459	0.950441	0.999575	1.10669
ansB	1.01263	0.9506	0.89063	1.03004
STM14_1170	1.02899	0.93028	0.991078	1.08824
rimL	1.05359	0.998066	0.955959	0.971448
STM14_2767	1.00213	0.945202	0.99712	1.02623
cpsG	1.00648	0.990764	0.909322	0.970116
citG2	0.996426	1.05442	1.01204	1.0559
hutI	1.01158	1.01489	0.853811	0.923513
STM14_0409	0.970919	1.006	0.919141	0.972399
pduN	1.03304	1.01458	0.856832	0.911909
STM14_0628	0.962217	0.981715	0.958791	0.951475
phnT	1.01773	1.02045	1.00581	0.942725
STM14_2763	0.951114	0.967904	1.00505	0.97316
napD	1.02313	1.01934	1.1206	1.0074
STM14_2274	1.04144	1.02585	0.997498	1.02965
STM14_4056	1.00993	1.03569	1.14798	0.996557
STM14_0712	0.944362	0.98108	1.07359	0.929029
flgL	0.982472	1.01934	0.942553	0.894029
STM14_2487	0.978121	0.994256	1.11607	0.953948
STM14_5430	1.02929	1.00029	1.20632	0.987997
ygiK	0.947062	0.957268	1.14024	0.965741
STM14_1954	1.02808	1.02315	1.22936	1.05686
STM14_4825	0.93896	0.933296	0.977673	0.920469
STM14_5337	0.994626	0.997114	1.26637	1.11487
cbiK	1.05179	0.991875	0.974274	1.07093
STM14_3300	1.10341	1.03347	1.06793	1.18297
cbiG	1.05884	0.972984	0.9924	1.08938
yrfD	1.01473	0.973301	0.857399	1.00664
prpD	1.03004	1.02013	1.07038	1.10974
bssR	0.994175	1.05109	0.864763	1.03498
pduJ	1.03994	1.05442	1.02903	1.10993
eutQ	1.02869	1.0395	0.912343	0.975823
yfcC	1.11571	1.06046	1.10059	1.06047
ybbS	0.999577	1.00188	0.954449	0.984953
ycgR	1.01473	1.03585	1.06604	1.06865
STM14_1955	1.00333	1.0068	0.97484	1.00759
dsdX	1.02268	1.02331	1.07755	1.02433
STM14_1957	1.02118	1.06157	1.19858	1.07873
fixX	0.997626	1.0268	1.1882	1.0852
STM14_3103	0.979922	1.03696	1.15195	1.04754
STM14_2021	1.02493	1.04664	1.20614	1.06408
STM14_0893	1.02058	1.01061	1.1325	1.01177
cbiH	0.995376	1.01283	1.22351	1.07379
STM14_4612	1.04309	1.10284	1.26316	1.09014
citC	1.01518	1.02236	1.19839	1.11145
ygiF	0.969119	0.93282	0.977861	1.00569
STM14_4824	1.04579	0.985525	1.09946	1.15938
ygbL	1.05749	1.03045	1.12872	1.20371
ybeS	1.01803	0.971873	1.06944	1.1455
cheB	1.06485	1.00251	1.11097	1.17841
STM14_1953	1.0812	1.04474	1.1763	1.15387
STM14_4543	0.969269	1.00077	1.00109	1.10213
yqjI	1.03964	1.02299	1.1291	1.18716
ybeQ	0.97347	0.98997	0.948029	1.04696
ylbA	1.0839	1.04379	1.178	1.20656
STM14_1187	1.01668	0.983938	1.16856	1.15786
STM14_4546	1.00813	0.99886	1.1493	1.13751
ftnB	1.05344	1.02426	1.21633	1.15406
STM14_1167	0.989974	0.99378	1.09474	1.06427
STM14_5192	0.994626	0.98362	1.1848	1.07949
pgtP	1.02313	1.02378	1.24144	1.13485
STM14_3074	0.984873	0.99505	1.06434	1.0658
STM14_5454	1.04024	1.03045	1.28997	1.14226
STM14_4627	0.983222	0.992669	1.19896	1.08824
ybjX	1.02208	1.0214	1.18348	1.04696
STM14_3721	0.955915	0.974889	1.18839	1.09129
prpC	1.01398	1.03855	1.25617	1.16737
hutH	1.15442	1.12205	1.21388	1.2543
ygcB	1.0938	1.07824	1.17423	1.25563
prfH	1.13897	1.11205	1.25938	1.28949
cybB	1.12666	1.08919	1.22181	1.26305
STM14_2225	1.20138	1.10141	1.2422	1.2039
ydiT	1.09875	1.11395	1.26995	1.27656
flhE	1.09845	1.13634	1.25749	1.27618
STM14_4542	1.11121	1.12697	1.25919	1.28379
phnW	1.10266	1.1084	1.29356	1.29254
ydiZ	1.10071	1.09094	1.14987	1.16699
STM14_2023	1.13356	1.11221	1.37833	1.31422
pflD	1.18038	1.11951	1.27864	1.16642
sbmC	1.13611	1.11364	1.32358	1.22596
frwD	1.11661	1.10046	1.30696	1.21797
STM14_5450	1.31286	1.25651	1.65929	1.38517
flhD	1.20513	1.10062	1.39325	1.1786
flgA	1.10836	1.05934	1.41817	1.24688
hpaB	1.01981	0.965245	0.900937	1.05701
yaiU	1.04384	0.896624	0.885219	0.969949
ygcH	1.03573	0.939614	0.875346	0.969154
STM14_1473	1.01966	0.935234	0.939223	1.03594
lyxK	0.993237	0.980981	0.915244	1.0091
STM14_1134	0.970864	0.949996	0.892272	0.96021
eutR	1.01216	1.00467	0.871718	1.0091
ppdB	0.961255	0.96119	0.960784	0.991216
STM14_0542	0.963657	0.947238	0.966225	0.93457
oadG	0.94609	0.984388	0.926528	0.868979
hscC	0.955699	0.997042	0.98698	0.921452
ybaY	0.941135	0.955025	0.980331	0.902569
yfiE	0.999993	0.908466	1.09217	0.939141
STM14_4050	0.999993	0.907006	1.08814	0.966968
prpR	1.00149	0.954538	0.991615	0.882296
STM14_3797	1.0578	0.991039	0.992018	1.14863
yiaL	1.04098	0.912846	0.988391	1.09557
STM14_1845	1.00405	0.871316	0.792929	0.888457
STM14_1969	1.02822	0.88981	1.00109	1.05979
caiF	0.994738	0.921931	0.998466	1.05402
fucO	0.998192	0.963461	0.805423	0.918271
yeaR	1.01005	0.962163	0.863658	0.96498
rumB	0.988732	0.942209	0.852374	0.947092
STM4432	0.97612	0.963623	0.98698	1.14049
nrfB	0.937681	0.897435	0.768547	0.858842
hypA_2	0.962006	0.946589	1.01076	1.00453
STM14_3781	0.964108	0.937667	0.909803	0.914694
STM14_3777	0.972666	0.946265	0.921692	0.888457
STM14_3796	0.962756	0.952105	0.931566	0.885078
citX	1.01351	1.10703	1.20582	1.14247
yeaK	0.920715	0.949185	0.965621	0.858643
STM0562	0.99714	0.955512	1.08028	0.970545
cheW	0.985279	0.962163	0.916856	0.832407
cbiM	0.974618	0.936694	1.03433	0.914694
STM14_5138	0.992936	0.951132	1.05912	0.896607
dgoK	0.999693	1.01586	1.20884	1.11822
hpaE	0.977771	0.938478	1.07262	0.924632
flgM	1.02252	0.980819	0.903355	1.06078
STM14_1017	1.05825	0.967517	1.07887	1.06356
pflC	1.01351	0.948374	0.885622	0.97293
fucR	0.969813	0.927284	0.81046	0.93139
STM14_2164	0.980924	1.02138	0.923506	1.00314
pduU	0.967861	0.970437	0.803811	0.911712
STM14_1987	0.991585	0.977899	0.824566	0.953253
STM14_1020	0.980174	0.986497	0.925722	1.00096
cheR	0.952997	0.960541	0.837664	0.910719
pduG	0.987831	1.01975	0.847135	0.93616
ysaA	0.933627	0.973194	0.850359	0.858047
STM14_2816	0.938132	0.985686	0.995242	0.914694
ppdA	0.925369	0.983739	0.959575	0.910719
rpsV	0.931976	1.00321	0.991817	0.926222
phnU	1.01876	0.954538	0.974487	0.889252
STM14_2838	0.918763	0.921444	0.903355	0.832407
creD	0.987831	0.979359	1.08129	0.939539
STM14_5336	0.965609	0.985199	1.08491	0.978893
rtcA	1.07627	1.0303	1.03333	1.18282
sbcC	0.993987	0.928258	0.903154	0.974123
STM14_0302	1.02372	1.00094	1.04239	1.13432
hutU	1.06366	1.01813	1.06617	1.05303
yihU	1.02372	0.963299	1.01761	1.07589
STM14_2162	0.984978	0.964596	0.873532	0.965974
wzxC	1.0096	1.05366	0.939022	1.05283
hybC	0.96696	0.969463	0.830208	0.966968
ybfN	0.960504	0.980981	0.816707	0.953651
pepE	0.997441	1.00564	0.984159	1.04846
yfaV	0.967711	0.990228	0.928543	0.998372
manC	0.927772	0.952592	0.764517	0.904954
yneH	0.943838	0.98601	0.866076	0.935762
STM14_0416	0.920715	0.96119	0.747993	0.852084
STM14_3269	0.944138	0.998988	0.979525	0.977303
STM14_0476	0.924919	0.979359	0.979525	0.935365
STM14_4293	0.934228	1.01943	1.00673	0.966173
yfeK	0.928072	1.00856	1.01156	0.954247
ydeY	0.991435	0.972708	1.0694	0.978098
STM14_5403	0.984378	0.95535	1.05549	0.959216
grxB	0.99624	0.99039	1.10144	0.953253
allD	0.985579	0.967354	1.07786	0.951266
cbiE	0.97627	0.990066	1.16128	1.00632
ccmE_1	1.02927	0.986497	0.910005	1.08503
yjiG	1.04924	0.947563	0.953127	1.04429
sirC	0.992636	0.93572	0.724215	0.863215
dgoR	1.01035	0.960054	0.902952	1.02838
aer	0.9563	0.991364	0.79031	0.937352
sitD	0.962756	1.01651	0.747792	0.858445
STM14_0423	0.951495	0.987146	0.770562	0.897402
STM14_2166	0.927171	0.977088	0.730865	0.826245
STM14_4046	0.979573	1.01635	0.899929	0.902967
STM14_1809	0.935129	0.994933	0.962195	0.926222
frwC	0.912156	0.986173	0.71414	0.767413
ydeV	0.980324	0.963136	0.970054	0.883091
wcaI	0.968612	0.972221	1.07625	0.959812
STM14_5334	1.07237	1.01326	1.06516	1.19892
napF	0.993687	0.948049	0.862248	1.01626
rtcB	1.03228	0.968814	0.975091	1.05422
citA	1.01966	0.978872	1.03756	1.09557
STM14_1963	1.03122	0.96703	1.01862	1.07191
yrfA	1.01996	1.00564	1.017	1.05323
ypfI	0.967261	1.02689	0.811065	0.921849
STM14_1964	0.985729	1.00613	0.899728	1.00493
STM14_0422	1.00014	1.01018	0.914236	1.00115
citG	0.968012	1.01602	0.836656	0.919066
STM14_0648	0.959153	1.01116	0.778219	0.888656
STM14_2165	0.997741	1.0243	0.99625	1.01109
ycfL	0.980624	1.02089	0.968845	1.00036
STM14_3647	0.963807	1.01927	1.02507	0.999564
cobS	0.929123	0.973357	0.802803	0.837972
STM14_0188	0.949093	0.993148	0.965016	0.935961
xapR	0.904949	1.00742	0.75021	0.805177
copR	1.00119	0.968003	0.939425	0.86878
STM14_4048	0.982726	0.973194	1.0027	0.910321
pgtA	1.2033	1.18717	1.45327	1.36966
STM14_0658	0.95645	0.931016	0.8693	0.829227
wcaE	1.10119	1.13234	1.3112	1.22834
yahN	0.97702	0.97141	1.16592	1.01566
ais	0.998192	0.982604	0.916856	1.06356
yhhA	1.02116	0.961514	0.771167	0.924433
ygbK	1.04414	0.96995	0.997056	1.03335
STM0412	1.01186	0.957783	0.836253	0.936756
gntU	0.999543	0.972383	0.891466	0.960607
STM14_0177	0.989633	1.03176	0.783055	0.888855
pduL	0.97627	0.994284	0.827185	0.957825
phnV	0.99699	1.00499	0.86124	0.95862
cbiJ	1.03468	1.04636	0.872927	1.01467
STM14_3544	0.974318	1.01148	0.745777	0.914097
yfeD	0.989633	1.03111	0.858016	1.00076
STM14_5339	0.964108	0.988119	0.784063	0.908135
nanT	0.995189	1.03922	0.93217	0.99062
yhiH	0.947741	0.998664	0.839477	0.890644
fucI	0.94639	0.983739	0.826379	0.844929
ligB	0.919814	1.00953	0.808042	0.836184
pduP	1.09549	1.1179	1.14698	1.04826
eutL	0.99684	1.00775	0.9896	0.916483
tsr	1.01471	1.00548	1.12662	1.02202
miaE	1.07582	1.04311	1.07564	0.968359
narQ	1.00525	0.986335	1.2703	1.09616
STM14_5453	1.19744	1.16819	1.12723	1.26809
STM14_0178	1.0593	1.01456	1.03071	1.15201
STM14_3335	1.04068	0.995906	1.05227	1.1534
nrfD	1.03092	0.979359	1.04562	1.09398
STM14_0661	1.05104	0.992499	1.06214	1.07688
yehY	0.984678	0.955674	0.837059	0.937551
ygbM	1.01095	1.04879	1.00491	1.04051
STM14_4557	1.02116	1.0118	0.988995	1.06178
sgbH	0.997291	1.02154	0.980532	1.01626
pduT	0.999393	1.04831	0.881391	1.02799
iadA	1.01246	1.0071	0.946276	1.03057
hpaI	0.970114	0.993635	0.8024	0.928408
STM14_1074	0.965609	0.982279	0.764718	0.897004
dgoT	0.937081	0.980657	0.75827	0.906147
ynfD	0.967711	1.01618	0.90134	0.971738
yhhV	0.945339	0.964921	0.812475	0.891638
ydeD	0.968912	0.998664	1.02466	0.998769
ybjM	0.930775	0.995906	1.02567	0.961601
yidA	1.01381	1.01927	1.09539	0.992409
STM14_2683	0.933027	0.937991	0.86386	0.838767
nhoA	1.00525	0.986497	1.06597	0.963589
cheZ	0.948492	0.958756	0.967233	0.870768
cbiN	1.0066	1.01846	1.17942	1.02302
btuB	0.989783	0.983252	1.21408	1.03514
pduQ	1.05375	1.02008	0.978316	1.06257
flhC	1.02176	0.986821	0.927133	1.06794
hpaF	1.03813	1.01164	1.03836	1.11266
STM14_3782	1.01035	1.01667	0.788496	0.887861
STM14_1277	0.990684	0.998015	0.846933	0.927216
yebF	0.962456	0.98163	0.807639	0.924433
ygaM	0.972966	0.976277	0.837059	0.910917
pgtC	0.967561	0.977088	0.782249	0.855662
pduS	1.0117	1.04279	0.982749	1.00612
wcaG	0.969513	0.987795	0.889653	0.929004
pduM	0.933928	0.977412	0.797967	0.844333
torT	0.992336	0.984713	0.96683	0.890047
narP	1.1069	1.17127	1.25297	0.980086
nrfC	1.0105	1.0058	1.18385	0.997378
yafC	0.984678	0.974654	1.19695	1.08742
allB	1.09339	1.03046	1.10668	1.21601
pduO	1.06996	1.04571	1.07605	1.18362
allA	1.08948	1.05236	1.16813	1.16831
STM14_0657	1.05255	1.02073	1.0567	1.11286
osmY	1.0075	0.990066	0.897108	1.00016
ynhG	1.02041	1.04084	0.896504	0.966968
STM14_1495	0.997591	1.01424	0.81711	0.935166
yihS	1.00705	1.01456	0.829805	0.931986
yhiI	1.02327	1.03744	1.03151	1.03355
yiaO	1.0099	0.996393	0.958568	1.06217
wcaM	0.995189	1.01294	0.896101	0.913899
elaB	0.984228	0.983577	0.890459	0.901774
wcaK	0.964708	0.982441	0.904766	0.930992
ylbF	0.955549	0.976115	0.807438	0.877128
eutJ	0.984828	1.00759	1.01499	0.976508
STM14_2163	0.980924	1.023	1.00814	0.984061
yohG	1.01951	1.06145	0.985771	0.976707
STM14_4863	1.0099	1.01132	1.04642	0.912706
yidF	0.963057	0.965732	0.930961	0.873749
hslJ	1.04624	1.05982	1.26022	1.0737
phnS	0.965909	0.981792	1.0426	0.954843
STM14_5130	0.988882	0.988119	1.20844	1.06038
yihV	1.00705	0.988281	0.885219	1.12359
yqjG	1.04128	0.986173	0.984159	1.10173
STM14_4435	0.985879	0.966543	0.8826	1.01169
fixC	1.02387	0.981144	0.951918	0.98903
tcp	0.98618	0.992499	0.884212	0.915688
yccT	1.02972	1.04425	0.971061	1.00314
yqgC	1.05705	1.05674	1.04441	0.989626
dcoB	0.991435	1.01521	0.990204	1.00751
yjfY	0.991285	1.01424	0.96018	0.941725
STM14_4284	0.987381	1.02105	1.01459	1.00493
flgC	0.960054	0.987795	0.870308	0.877128
eutB	1.07237	1.19869	1.27957	1.07529
STM14_3102	0.934979	0.972059	0.848142	0.811935
allR	0.920865	0.973843	0.858217	0.789077
STM14_1956	0.977321	0.985037	0.857008	0.815711
STM14_4401	0.973717	0.963299	0.908594	0.813525
STM14_4942	1.01035	1.023	1.05449	0.87355
xapB	1.01966	1.00791	1.16048	0.966371
STM14_2992	0.962606	0.997528	1.29186	1.0572
STM14_0187	1.0545	1.01489	1.04824	1.1709
ydfJ	1.04804	1.06128	1.06476	1.20369
yjiS	1.04354	0.998826	1.13589	1.17408
cadC	1.04038	1.01002	1.0698	1.08722
ptsA	1.04113	1.03906	1.1506	1.08046
STM14_2105	1.01951	1.02592	1.08048	1.01109
ydeI	1.02192	1.02219	0.895295	0.950272
wzzB	1.02402	1.01164	0.959777	1.01368
fdrA	1.0108	0.999475	0.911214	0.985254
STM14_3522	1.01906	1.0728	1.04139	1.01308
STM14_0063	1.02192	1.02413	1.01781	0.935564
ydiE	0.973267	0.968977	0.854187	0.853476
STM14_3523	0.984528	0.991688	1.04562	0.960806
STM14_3194	1.00435	1.02186	1.10385	1.00433
STM14_4846	0.955099	1.01846	1.0559	0.920458
STM14_1169	0.969363	1.0303	1.12421	0.923042
STM14_2252	0.958402	1.01992	1.03836	0.872159
yjiH	1.01606	1.02592	1.19171	1.00831
yihQ	0.993987	0.988281	1.10123	0.929402
yhcH	0.975819	0.958756	0.9896	0.875339
STM14_2279	1.006	1.01456	1.18345	0.989427
STM14_5341	0.983627	0.994771	1.26184	1.03892
ybhQ	0.985429	1.06226	1.34788	1.08523
STM1865	1.05825	1.02332	1.00088	1.14645
STM14_4859	0.992936	0.946103	0.845926	1.01924
yjfC	1.03408	0.992175	1.00572	1.0415
cbiB	0.983327	0.986659	0.892071	0.9938
ybcI	1.02492	1.05999	0.986174	1.02381
yjfK	0.998642	0.998502	0.835246	0.96657
napH	1.0572	1.04068	1.08411	1.12717
STM14_4436	1.01261	1.03095	1.05549	1.00732
ego	1.01816	1.04263	1.34224	1.13333
aroL	1.01186	1.01278	1.03574	0.992806
STM14_5428	0.984678	0.995257	0.889048	0.870171
STM14_5321	0.999393	1.01748	1.11836	0.955638
ypfG	0.957051	0.987957	0.87192	0.8656
mobA	0.993237	0.954214	0.984562	0.911315
idnR	0.992035	0.974654	1.0561	0.95703
STM14_3384	1.01201	1.00921	1.21549	1.05263
STM14_2351	1.1102	1.05836	1.11917	1.218
yeaO	1.02222	0.993797	0.981741	1.11842
STM14_1509	1.04204	1.00953	1.11997	1.14466
yijF	1.09564	1.0522	1.20239	1.14685
abrB	1.01321	1.01343	1.10023	1.11842
yddX	0.988882	1.023	0.984965	1.12379
hybG	1.00119	1.01943	0.935193	1.04806
STM14_3714	1.02116	1.02365	1.02889	1.0735
STM14_5137	0.995189	1.01067	1.12662	1.09795
STM14_0065	1.06291	1.06923	1.18264	1.14506
STM14_5338	0.989032	0.995257	1.02789	1.03395
STM14_3943	0.995489	1.01472	1.13287	1.0745
yjdE	0.998492	1.03192	1.13025	1.04945
wzb	0.97612	1.00726	1.00794	0.978297
STM14_2185	0.980924	1.00694	1.19473	1.06257
pduW	0.965759	1.02738	1.16169	1.03137
kduI	1.04083	1.03143	1.19252	1.05442
napB	0.989032	0.956972	1.06033	0.963986
STM14_1994	0.995038	0.994608	1.14335	1.0097
ynfI	1.00705	1.00937	1.24249	1.08781
citT	0.999843	0.992337	1.27675	1.14029
nrdG	0.984378	0.976601	1.22395	1.11385
wcaC	1.05915	1.02576	1.16652	1.16732
nirC	1.20029	1.12909	1.19252	1.19415
hybD	0.999843	0.951618	1.00088	1.10491
yedP	1.31696	1.29635	1.69971	1.6511
cheA	1.03948	1.02673	1.15484	1.14168
STM14_4933	1.04819	1.06793	1.13831	1.17268
STM14_5333	1.08152	1.05155	1.11312	1.15519
arcC	1.1093	1.04668	1.15181	1.19355
potE	1.07537	1.05544	1.21347	1.19455
cbiQ	1.05615	1.03127	1.26969	1.24146
dsdA	0.999543	0.989093	1.0833	1.06694
ygaC	1.05059	1.05285	1.27413	1.16255
ynaJ	0.998041	1.00921	1.07846	1.05005
flgD	0.981225	0.992986	1.10103	1.04548
STM14_1195	1.0521	1.06145	1.27272	1.13432
STM14_1243	1.00885	1.01326	1.18043	1.07887
iroB	1.0545	1.06388	1.26405	1.07827
hpaH	1.04429	1.04766	1.3102	1.15758
hydH	1.02432	1.04036	1.26647	1.12339
flgI	1.01711	1.05999	1.20682	1.17109
hofC	1.12417	1.09146	1.24088	1.29631
STM14_5136	1.09669	1.09065	1.11977	1.18799
flgH	1.11591	1.09227	1.29186	1.31639
STM14_2218	1.24158	1.12601	1.35554	1.28399
yhaO	1.09474	1.09811	1.29589	1.29492
yccR	1.10014	1.12293	1.26969	1.28856
ygbF	1.09594	1.11806	1.28521	1.2671
STM14_3713	1.1036	1.09989	1.29186	1.25418
STM14_5448	1.10735	1.10395	1.33438	1.28797
STM14_0383	1.12552	1.10654	1.31443	1.30784
STM14_5332	1.05855	1.05771	1.30395	1.22993
yihW	1.09744	1.08481	1.34909	1.27624
STM14_5340	1.02116	1.05528	1.11514	1.1224
fucK	1.08047	1.07248	1.34768	1.23072
STM14_5465	1.06741	1.0655	1.38878	1.25219
dcp	1.03993	1.06388	1.42385	1.23569
STM14_1869	1.31921	1.22967	1.77366	1.55709
amyA	1.23152	1.16024	1.46153	1.23987
thiH	1.05555	1.04733	1.43755	1.24483
nrfG	1.00176	1.02048	0.950353	1.06174
yibD	1.03748	0.932692	0.782059	0.915779
ydhE	1.01886	1.02847	1.15332	1.1313
smvA	0.987417	0.9074	0.780368	0.843602
ycgO	0.994896	0.979359	1.03069	1.09431
acrB	0.988333	0.981317	0.0211424	0.13792
gmd	0.935367	0.90479	0.805739	0.870945
fliJ	0.979174	1.03239	1.11188	1.12346
ydgJ	0.94361	0.923718	0.956062	1.0153
nlp	0.918577	0.925512	0.81483	0.854861
STM14_1857	0.950478	0.913601	0.914622	0.904319
sulA	0.958416	0.968916	1.10152	1.04184
hycH	0.927583	0.919312	0.940839	0.893463
ybgT	0.946815	0.970385	1.05289	0.961819
solA	0.933841	0.892389	0.896228	0.867929
ccmD_1	0.980396	0.991108	0.971707	0.89487
basS	1.01398	1.05572	1.288	1.14417
yjbQ	1.02909	1.01281	1.17404	1.02555
yneJ	1.00467	1.04561	0.885657	1.0163
dinF	1.01382	1.08738	1.0992	1.15885
orf70	1.00024	0.999429	0.918851	0.95619
hofQ	1.05687	1.07824	1.09243	1.0531
tdcD	0.960553	0.949499	0.848024	0.945132
ybhO	0.986043	0.947867	1.01632	1.10275
STM14_2650	0.979022	0.969732	0.903205	0.995596
eutC	1.06755	1.06111	1.16347	1.22117
ybaE	0.960247	0.953415	0.991581	1.0354
btuD	0.923309	0.903811	0.754574	0.876775
ybbB	0.944678	0.911316	0.885657	0.921408
STM14_2347	0.947884	0.894999	0.964518	0.96584
STM14_0381	0.939489	0.916048	0.904474	0.919197
malQ	0.864696	0.873461	0.711655	0.727798
eutD	0.986806	1.02782	1.16791	1.10296
cobT	0.945136	0.967448	1.10829	0.980115
rhoL	0.930788	0.906748	1.03513	1.04525
yabN	0.96559	1.05752	0.922445	0.837169
baeS	1.00924	1.12148	1.0622	0.998209
fliR	0.951242	1.02962	0.890097	0.81445
yhhK	0.99627	1.07514	1.24614	1.04345
yjcO	1.01779	1.15428	1.34847	1.13734
yihO	1.05855	0.99535	1.03175	1.07903
pgpB	1.00421	0.934324	0.808699	0.95237
STM14_2096	1.01184	0.938566	0.901514	0.931863
yiiU	0.999475	0.95162	0.87128	0.939905
ybeR	0.973832	0.910337	0.827093	0.891653
yedJ	0.954142	0.936119	0.854578	0.909547
speF	0.963147	0.923065	0.916314	0.979713
yeiU	0.963911	0.85078	0.636599	0.727396
slyX	0.96559	0.922249	0.896017	0.909345
holE	0.983143	0.916701	0.887137	0.992178
ybdK	0.950021	0.957494	0.933228	0.949756
ybbL	0.946663	0.904953	0.96177	0.886828
yicH	0.915066	0.851922	0.83555	0.826513
elaC	1.0268	1.02717	1.06431	0.985543
yneG	0.93613	0.957821	0.912508	0.83938
ybdJ	0.987264	1.00775	0.936188	0.867728
STM14_5481	1.03748	1.0474	1.10765	1.18378
ybgS	1.04542	1.09032	1.13133	1.15784
yodD	1.00146	0.998614	0.932805	0.993987
yjbF	1.04389	1.08395	1.13112	1.12165
ycfR	1.0213	1.02325	1.1049	1.12608
ligT	0.983601	0.995024	0.993695	1.02455
fliZ	0.939489	0.935629	0.923714	1.05028
eutK	1.02207	1.04349	1.08588	1.08587
ptsP	0.969253	0.962063	0.987987	1.02053
STM14_3146	0.731595	0.728237	0.622222	0.771828
treA	0.940252	0.940198	0.961347	0.985945
deoR	0.945136	0.97169	1.04084	1.05109
yjbG	0.972306	0.973159	0.992427	0.976496
ygaD	0.976885	1.00742	1.14973	1.06918
yhgG	1.06786	1.11251	1.31823	1.1313
yecA	0.910487	0.921759	0.870435	0.864109
yhjC	0.931704	0.934161	0.925828	0.905526
pspC	0.967421	1.01607	0.906588	0.896076
rffH	0.974595	1.04088	1.02604	0.895272
eutP	1.00238	1.07188	1.11844	0.99258
purR	0.99856	1.0722	1.25565	1.02736
yggS	1.00619	0.953741	0.794745	0.926837
rhlB	1.03061	0.977238	0.875086	1.00907
ymgE	1.02512	0.937424	0.7643	0.936688
nupC	1.24339	1.26344	1.36263	1.3597
erfK	1.05397	0.98246	0.998769	1.01711
yecG	1.03412	1.01118	0.971284	1.04968
yhjR	1.01657	0.974954	0.965998	1.04445
yraM	1.01642	1.02505	0.899188	0.988961
copA	0.979327	0.889941	0.76282	0.888034
yibL	0.974595	0.953089	0.812504	0.92945
ybfA	0.946968	0.862202	0.705101	0.8239
STM14_3944	0.937046	0.930081	0.749288	0.877178
xthA	0.943762	0.838542	0.839778	0.939302
fliE	1.08266	1.0833	1.24466	1.15161
galK	0.913235	0.965	0.991369	0.933873
galM	0.924072	0.884393	0.74358	0.775648
caiD	0.990928	0.984091	0.997289	0.952571
tdcG	0.972611	1.01575	0.918639	0.839782
rpmE	1.12388	1.11398	1.3324	1.1874
yccD	0.9662	1.03777	0.924982	0.855866
yidQ	1.06175	1.04822	1.12118	0.950359
yfgA	0.860575	0.801828	0.542304	0.782081
ddg	1.05763	1.08428	1.17721	1.21615
hisA	1.05977	1.06307	1.16157	1.13331
yifL	1.08159	1.09081	0.412066	0.644162
ydhJ	1.02619	1.01053	1.01801	1.05491
ybdR	0.994744	1.03696	1.02689	0.998008
lepA	1.06694	1.10859	1.12118	1.12748
yaiZ	0.975511	0.990944	0.895594	0.944127
yfbE	0.96269	0.93824	0.807007	0.907536
ycdF	1.01108	1.03859	1.0326	1.02616
ecnB	1.01047	1.01787	1.05015	1.03581
STM14_2981	0.991233	0.991597	0.994541	0.97348
ydiJ	1.0123	1.03419	1.13958	1.14317
yoaH	1.05443	1.0944	1.04549	1.12608
yciH	0.985738	1.03549	1.1123	1.06234
xni	0.961163	1.05213	1.06177	1.08908
ydhC	0.918577	0.953252	0.845909	0.842597
STM14_2169	0.978259	1.00824	1.13789	1.02455
yccX	0.974901	0.987681	0.919697	0.875569
nirB	0.970779	1.00955	0.93957	0.869538
STM14_2825	1.02893	1.0784	1.25924	1.06697
yiaH	1.02268	1.09489	1.31633	1.07059
amiB	0.97948	1.03484	1.06241	0.972877
ynfA	1.00833	0.962389	0.94697	1.09552
ydgK	1.04191	0.92437	0.863669	0.96383
yhbQ	0.976427	0.91458	0.777196	0.886627
ompW	1.05229	0.946072	1.00807	1.04224
yfeZ	0.959942	0.860407	0.745271	0.897081
yfeC	0.96849	0.933834	0.75098	0.921207
STM14_3005	0.974748	0.917191	0.783962	0.914171
chaB	0.98757	0.89043	0.82075	0.969258
aldB	0.954447	0.866281	0.770431	0.896076
ndk	1.00329	1.03549	1.09158	1.07039
mdh	0.924225	0.902179	0.815464	0.827317
edd	0.999323	1.0412	1.18165	1.04626
mdoC	0.975359	0.954231	0.863669	0.842798
tpx	0.971695	0.953415	0.909125	0.832143
STM14_5113	0.990164	0.977728	0.983547	0.897283
oppA	1.00146	1.00416	0.994541	1.04485
citF	1.02756	1.03892	0.907222	1.02274
priC	1.05015	1.10565	0.952467	0.984538
ydfI	1.05671	1.10272	1.17933	1.07984
pncA	0.998712	0.965979	1.03809	1.02937
ybgH	1.22859	1.2685	1.30237	1.2843
yhdP	1.0442	1.08346	1.14507	1.09893
STM14_0906	1.02161	1.05393	1.02795	1.0732
aroE_2	0.577736	0.526557	0.450123	0.615613
yecH	1.00039	1.02195	1.02985	1.09713
STM14_1562	0.986806	0.976749	0.897497	0.992781
ydbL	1.02634	1.03304	1.06516	1.11281
STM14_4356	0.935367	0.925186	0.785231	0.893463
yecE	0.970627	1.01346	0.994541	0.977099
yhcN	0.955363	0.981481	1.0622	1.01992
rfe	0.929872	0.959126	0.782271	0.778663
mliC	1.03748	1.06861	1.23303	1.03259
yfbT	1.05961	1.11463	1.29941	1.06596
ycfM	0.987264	1.04789	0.998135	0.90834
yedA	1.03626	1.10435	1.33832	1.1301
aidB	0.987264	0.990455	0.920965	0.967047
ilvL	1.00619	1.02342	1.07657	1.11281
stpA	1.00512	0.956842	0.840201	0.952973
ybaB	1.16555	1.20291	1.25628	1.18257
ychK	1.03473	0.95211	0.943587	1.00324
greA	1.03016	1.03761	1.06199	1.05692
yhdH	1.05046	1.01395	0.945702	0.953978
ybaV	0.992759	0.996819	0.852886	0.940307
yciT	1.01794	0.970874	0.901514	0.987151
maa	0.954447	0.935466	0.833435	0.941111
yaiA	0.956889	0.905116	0.774448	0.870342
yfiC	0.949257	0.929755	0.790305	0.870744
yliA	0.945594	0.882598	0.75246	0.857274
glgS	0.933688	0.92486	0.785019	0.882606
STM14_3795	0.945899	0.891736	0.804259	0.853655
yjbE	1.15685	1.24141	1.33515	1.23927
yajI	0.942999	0.906258	0.811236	0.846819
ybcJ	0.950631	0.942646	0.892211	0.892055
narG	0.989554	1.02847	0.968113	0.882606
ucpA	0.997491	0.981317	0.953947	0.859284
ygbE	0.990775	1.02766	1.03344	0.931662
otsB	1.00879	0.997145	1.04761	0.970062
ybgE	1.0181	1.00694	0.990524	1.15885
gdhA	1.07381	1.0784	1.14803	1.17252
moaE	1.08709	1.10304	1.1085	1.04767
recD	1.02955	1.03924	0.861132	0.97911
yfdC	1.08175	1.10875	1.15522	1.06355
yfbB	0.988943	1.02619	0.946759	0.992178
yrdB	1.0355	1.02668	0.981221	1.02455
malY	0.987417	0.9619	0.925616	0.972877
fhuF	1.1744	1.18545	1.24	1.42363
STM14_5469	0.979327	0.967448	0.891154	0.921811
fliI	1.08953	1.14041	1.21633	1.15965
yhdN	1.0007	1.02407	1.05564	0.998611
yncA	0.957042	0.959289	0.882274	0.869538
ygfB	1.01749	1.05621	1.08376	0.944127
trpA	0.946052	1.00253	1.19624	1.02736
yjbH	0.99108	1.05817	1.02668	0.914573
pgpA	0.992912	1.06812	1.29519	1.12929
ybiI	0.928499	0.943788	0.930479	1.08949
ygiY	0.985738	0.977401	0.849504	0.981924
yoaB	1.01947	0.977401	0.991581	1.06616
yqjD	1.01779	1.04463	0.892	0.991374
STM14_0826	1.02237	1.05311	0.925405	0.950158
pepP	0.995201	0.912785	0.830475	0.950158
ivbL	0.999017	0.971201	0.876354	0.980919
STM14_5374	0.974443	0.921107	0.834492	0.934276
yjcB	1.00329	0.982786	0.878046	0.923419
malS	0.997033	0.928286	0.885657	0.912562
ldcA	0.897818	0.907564	0.617359	0.667684
yaaJ	0.946968	0.909848	0.802779	0.841391
yjdL	0.981922	0.962389	0.951833	0.950561
yeaM	0.953226	0.902995	0.840412	0.83737
STM14_5358	0.903619	0.883251	0.876777	0.824101
yeaS	0.966811	0.993555	0.923291	0.841994
yajO	0.985433	0.977564	0.943799	0.846015
basR	1.01047	1.04675	1.13281	0.98494
yebW	1.04771	1.05328	1.22351	0.985342
ibpA	1.00726	1.09097	1.34677	1.07742
ycbG	0.973222	0.98866	1.09349	0.975491
yabI	0.997186	1.00008	0.979741	1.06214
menE	1.01413	0.999919	0.904051	0.966041
ydbH	1.01596	1.02766	0.89496	0.975089
ihfB	0.991386	0.94134	0.79411	0.931662
bolA	1.0474	1.07008	1.02816	1.06757
ycaP	1.02191	1.01248	1.00321	1.01289
fliO	1.15746	1.19915	1.2565	1.07863
thiK	1.02405	1.05083	1.10617	1.00303
fliL	0.983754	0.975933	0.930691	0.879389
phrB	1.00619	1.02896	0.975935	0.876775
blc	0.979022	0.964511	0.892423	0.846417
sgbE	0.957042	0.955699	0.897497	0.827921
ybdM	1.01611	1.08134	1.28483	1.03058
syd	1.03504	1.10533	1.27383	1.05209
yrbB	0.994133	1.00579	0.941896	0.825106
ypeC	1.02451	1.08607	1.3066	1.05591
STM14_2278	0.963147	1.00889	0.997501	0.874162
wecD	0.947273	0.909358	0.825613	0.960613
yjfL	1.01886	0.954394	0.910605	0.985543
rrmA	1.04099	1.05899	1.16643	1.0543
fliA	1.00497	0.914743	0.82075	0.992781
yigW	1.00344	0.965653	0.863035	0.978305
yabF	0.973222	0.935466	0.843161	0.969861
yliJ	1.08083	0.990781	1.07044	1.05893
btuE	1.02039	1.0306	1.01061	0.997003
yjdC	0.984517	0.910827	0.898131	0.961618
yheU	0.979174	0.950478	0.881429	0.953576
yacA	1.02497	1.0164	1.14825	0.988961
ppdC	0.990622	0.935955	0.992427	0.92362
STM14_1829	0.972458	0.955862	0.900668	0.892055
cspA	1.07625	1.05507	1.1178	1.00042
STM14_4446	1.02359	1.06176	1.20258	1.0354
narU	0.993065	1.01411	1.06769	0.993987
fes	1.0155	1.01314	1.103	0.993183
ygjO	1.0152	1.0536	1.08862	1.00645
ygeA	1.09182	1.10794	1.24804	1.21896
ybdZ	1.11655	1.12311	1.23683	1.21474
yqjK	1.01474	1.00367	0.902148	1.00143
yhhM	1.01428	1.06241	1.02435	1.02314
carB	0.627038	0.598189	0.822018	0.968454
ymdF	1.05504	1.05964	1.07002	1.08245
pabC	1.04481	1.03614	1.11125	1.0734
yhjL	1.01932	0.987844	0.968113	1.00022
fliG	1.04023	1.04757	1.07805	1.08104
eutM	1.02771	1.05458	1.08926	1.07099
thiM	1.03168	1.00269	1.07615	1.07541
rpmF	0.988485	0.931387	1.15078	1.01108
apbE	1.0123	1.01526	1.21738	1.04566
kdpC	0.994438	0.99584	1.04676	1.01731
rmf	0.996575	1.03598	1.11209	1.03601
STM14_1993	1.04832	1.07367	1.12414	1.04345
pcnB	1.12265	1.21074	1.45227	1.17131
moaD	1.00131	1.02211	1.01991	0.933471
glpC	1.0616	1.12426	1.32627	1.14638
tyrP	1.01886	1.0195	1.05543	0.965639
hypA_1	0.986043	1.0115	1.09074	1.15121
eco	0.979785	0.988497	1.04571	1.09753
argI	0.966963	0.99225	1.01928	1.06335
ymdC	1.00161	0.964347	1.05755	1.14678
ybaZ	1.03412	0.999103	1.02181	1.10577
rumA	1.04588	1.03908	1.11082	1.12708
STM14_2227	1.11502	1.15575	1.40301	1.20449
STM14_1589	1.02664	0.990455	1.11696	1.12507
fucA	1.05641	1.07335	1.21928	1.13291
yjeH	1.05992	0.966142	1.17193	1.15221
yheR	1.03473	1.02554	1.21738	1.13392
[truncated: 1,713 more rows]
