# Supplementary material for: A macrophage-based screen identifies antibacterial compounds selective for intracellular Salmonella Typhimurium
Source: Nat Commun. 2019 Jan 14;10:197. doi: 10.1038/s41467-018-08190-x (PMC6331611; doi:10.1038/s41467-018-08190-x)
Supplement: Supplementary file 10 — Supplementary Data 7 [file 41467_2018_8190_MOESM10_ESM.xlsx]

## Sheet: Sheet1
Roughness
	LPM	Macrophage	MHB	Bafilomycin
Image Raw Mean	-0.000009 nm	0.000011 nm	-0.109 nm	-0.000001 nm
Image Mean	-0.000009 nm	0.000011 nm	-0.109 nm	-0.000001 nm
Image Z Range	23.5 nm	13.8 nm	9.52 nm	6.49 nm
Image Surface Area	186044 nm²	188332 nm²	147884 nm²	178492 nm²
Image Projected Surface Area	151398 nm²	171240 nm²	138618 nm²	168410 nm²
Image Surface Area Difference	0.229	0.0998	0.0669	0.0599
Image Rq	2.47 nm	1.71 nm	1.20 nm	0.946 nm
Image Ra	1.89 nm	1.35 nm	0.960 nm	0.774 nm
Image Rmax	23.5 nm	13.8 nm	9.37 nm	6.49 nm
Raw Mean	-0.00341 nm	0.00328 nm	-0.109 nm	0.000201 nm
Mean	-0.00341 nm	0.00328 nm	-0.109 nm	0.000201 nm
Z Range	22.6 nm	13.7 nm	9.52 nm	6.49 nm
Surface Area	184623 nm²	186826 nm²	147278 nm²	177791 nm²
Projected Surface Area	150213 nm²	169899 nm²	138047 nm²	167750 nm²
Surface Area Difference	0.229	0.0996	0.0669	0.0599
Rq	2.45 nm	1.70 nm	1.20 nm	0.944 nm
Ra	1.88 nm	1.34 nm	0.960 nm	0.772 nm
Roughness Rmax	22.6 nm	13.7 nm	9.37 nm	6.49 nm
Skewness	-0.0177	-0.235	0.00421	0.136
Kurtosis	3.77	3.15	2.87	2.61
Box X Dimension	388 nm	412 nm	372 nm	409 nm
Box Y Dimension	388 nm	412 nm	371 nm	410 nm
Power Spectral Density (PSD)
	LPM	Macrophage	MHB	Bafilomycin
Wavelength	0.195 µm	0.207 µm	0.186 µm	0.205 µm
Frequency	5.14 /µm	4.83 /µm	5.37 /µm	4.87 /µm
Power	1.70 nm²	0.603 nm²	0.271 nm²	0.190 nm²
1D PSD	660 nm³	249 nm³	101 nm³	77.8 nm³
1D Isotropic PSD	3.28 nm³	1.24 nm³	0.501 nm³	0.387 nm³
2D Isotropic PSD	497030 nm4	212389 nm4	69498 nm4	65163 nm4
Wavelength	0.00360 µm	0.00376 µm	0.00308 µm	0.00547 µm
Frequency	278 /µm	266 /µm	325 /µm	183 /µm
Power	0.00320 nm²	0.00145 nm²	0.000781 nm²	0.000400 nm²
1D PSD	1.25 nm³	0.601 nm³	0.291 nm³	0.164 nm³
1D Isotropic PSD	0.000003 nm³	0.000001 nm³	0.000000 nm³	0.000001 nm³
2D Isotropic PSD	0.399 nm4	0.206 nm4	0.0684 nm4	0.128 nm4
Total Power	6.06 nm²	2.91 nm²	1.46 nm²	0.882 nm²
Equivalent RMS	2.46 nm	1.71 nm	1.21 nm	0.939 nm
Power Between Cursors	4.90 nm²	2.66 nm²	1.29 nm²	0.821 nm²
Equivalent RMS	2.21 nm	1.63 nm	1.13 nm	0.906 nm
